# Supplementary material for: Skill Learning by Autonomous Robotic Playing Using Active Learning and Exploratory Behavior Composition
Source: Front Robot AI. 2020 Apr 3;7:42. doi: 10.3389/frobt.2020.00042 (PMC7806109; doi:10.3389/frobt.2020.00042)
Supplement: Supplementary file 1 [file Data_Sheet_1.ZIP › data/compare_results.m]

function statSigCount = compare_results(result1, result2, printResults = 1)

	%% this script checks statistical significants between 2 results (e.g. can be used for comparing different boredom settings)
	%% example usage: compare_results('20_wb0.5_pun50_envrew10', '2_wb1.0_nc_pun50_envrew10');
	
	pkg load statistics

	folder = 'raw_data/experiments/';
	load([folder, result1, '/plot/convergence.data']);
	result1Conv = convVals;
	load([folder, result2, '/plot/convergence.data']);
	result2Conv = convVals;
	
	if length(result1Conv) != length(result2Conv)
		disp('cannot compare different length vectors');
	endif
	
	p = 0;
	statSignificantCnt = 0;
	totalCnt = 0;
	disp(['Comparing ', result1, ' and ', result2]);
	for i = 1:length(result1Conv)
	
		%% some might be empty
		if length(result1Conv{i}) > 0 && length(result2Conv{i}) > 0
		
			xSamples1 = result1Conv{i};
			xSamples2 = result2Conv{i};
			
			[h, p] = ttest2(xSamples1, xSamples2, 'Vartype', 'unequal');
			if h == 0
				if printResults
					disp(['The difference is not statistically significant for ', int2str(i + 1), ' behaviours. p = ', num2str(p)]);
				endif
			else
				if printResults
					disp(['The difference is statistically significant for ', int2str(i + 1), ' behaviours.']);
				endif
				statSignificantCnt += 1;
			endif
			
			totalCnt += 1;
		
		endif
	
	endfor
	
	if printResults
		disp(['The distributions ', result1, ' and ', result2, ' are statistically significantly different for a fraction of ', num2str(statSignificantCnt / totalCnt)]);
	endif
	
	statSigCount = statSignificantCnt / totalCnt;

endfunction
