# Supplementary material for: Skill Learning by Autonomous Robotic Playing Using Active Learning and Exploratory Behavior Composition
Source: Front Robot AI. 2020 Apr 3;7:42. doi: 10.3389/frobt.2020.00042 (PMC7806109; doi:10.3389/frobt.2020.00042)
Supplement: Supplementary file 1 [file Data_Sheet_1.ZIP › data/convergenceEval.data]

# Created by Octave 5.2.0, Thu Mar 05 20:05:24 2020 CET <shangl@shangl>
# name: directories
# type: cell
# rows: 4
# columns: 1
# name: <cell-element>
# type: sq_string
# elements: 1
# length: 35
raw_data//experiments/3_nb_nc_pun50


# name: <cell-element>
# type: sq_string
# elements: 1
# length: 78
raw_data/experiments/24_nb_wc_pun50_envrew100_cth0.5_sth0.7_nothstatethresh0.4


# name: <cell-element>
# type: sq_string
# elements: 1
# length: 46
raw_data/experiments/2_wb1.0_nc_pun50_envrew10


# name: <cell-element>
# type: sq_string
# elements: 1
# length: 81
raw_data/experiments/25_wb1.0_wc_pun50_envrew100_cth0.5_sth0.7_nothstatethresh0.4


# name: allConvergences
# type: cell
# rows: 1
# columns: 4
# name: <cell-element>
# type: matrix
# rows: 26
# columns: 1
 39
 48
 56
 64
 76
 84
 97
 104
 117
 126
 136
 143
 155
 167
 175
 183
 195
 206
 211
 229
 234
 245
 259
 267
 278
 286


# name: <cell-element>
# type: matrix
# rows: 28
# columns: 1
 51
 63
 76
 88
 99
 114
 124
 139
 151
 160
 179
 188
 204
 218
 230
 244
 257
 278
 282
 300
 307
 327
 339
 353
 367
 386
 400
 407


# name: <cell-element>
# type: matrix
# rows: 26
# columns: 1
 34
 39
 44
 53
 59
 65
 73
 78
 86
 92
 98
 105
 115
 120
 126
 132
 140
 148
 157
 161
 166
 176
 182
 193
 199
 205


# name: <cell-element>
# type: matrix
# rows: 28
# columns: 1
 45
 58
 68
 79
 89
 98
 108
 120
 130
 143
 155
 167
 179
 187
 200
 213
 228
 237
 252
 264
 283
 286
 297
 317
 327
 344
 354
 364


# name: allModels
# type: cell
# rows: 1
# columns: 4
# name: <cell-element>
# type: matrix
# rows: 1
# columns: 2
 9.9979487179487165 35.79487179487181


# name: <cell-element>
# type: matrix
# rows: 1
# columns: 2
 13.289572649572651 46.341880341880376


# name: <cell-element>
# type: matrix
# rows: 1
# columns: 2
 6.9005128205128194 30.897435897435912


# name: <cell-element>
# type: matrix
# rows: 1
# columns: 2
 11.826324786324786 39.63247863247868
