# Supplementary material for: Skill Learning by Autonomous Robotic Playing Using Active Learning and Exploratory Behavior Composition
Source: Front Robot AI. 2020 Apr 3;7:42. doi: 10.3389/frobt.2020.00042 (PMC7806109; doi:10.3389/frobt.2020.00042)
Supplement: Supplementary file 1 [file Data_Sheet_1.ZIP › data/evaluate_convergence.m]

function evaluate_convergence(directories, labels)

	graphics_toolkit('fltk')

	%{
	usage: evaluate_convergence(cellstr(["raw_data/experiments/3_nb_nc_pun50"; "raw_data/experiments/7_nb_wc_pun50_envrew100_cth0.5_sth0.7"; "raw_data/experiments/12_wb0.5_pun50_envrew10"; "raw_data/experiments/15_wb0.5_wc_pun50_envrew100_cth0.5_sth0.7"]), cellstr(["No active learning / no composition"; "No active learning / with composition"; "With active learning / no composition"; "With active learning / with composition"]))
	%}
	allColors = {'red', 'blue', 'magenta', [1.0, 0.4, 0.0], 'green', [0.82, 0.41, 0.12], 'cyan', 'green', 'white'};

	f = figure;
	hold on;
	
	convergenceLengths = [];
	allConvergences = {};
	allLowerVariances = {};
	allUpperVariances = {};
	allModels = {};
	
	minConvLength = intmax('int32');
	
	varianceColors = {};
	for i = 1 : length(directories)

		load([directories{i}, "/plot/convergence.data"]);
		allConvergences{i} = convergences;
		allLowerVariances{i} = lowerVariance;
		allUpperVariances{i} = upperVariance;
		convergenceLengths = [convergenceLengths; length(convergences)];
		
		minConvLength = min(minConvLength, length(convergences));
		varianceColors{i} = [0.9, 0.9, 0.9];
	
	endfor
	
	convSize = length(allConvergences{1});
	
	for i = 1 : length(directories)
	
		currentConvergence = allConvergences{i}(1:minConvLength)';
		currentLowerVariance = allLowerVariances{i}(1:minConvLength)';
		currentUpperVariance = allUpperVariances{i}(1:minConvLength)';
		
		x = 1 : length(currentConvergence)';
		x = x .- 1;
		h = fill([x, fliplr(x)], [currentConvergence - currentLowerVariance, fliplr(currentConvergence + currentUpperVariance)], allColors{i}, 'LineStyle', 'none', 'facealpha', 0.2);

		plot(x, currentConvergence(x + 1), [';', labels{i}, ';'], "linewidth", 3, 'color', allColors{i});
		if i == 1
			h = legend("location", "northwest");
			set(h, "fontsize", 14);
			set(gca, "fontsize", 14);
		endif
		
		linearCoefficients = polyfit(x, currentConvergence(x + 1), 1);
		linearFit = [labels{i}, ': ', int2str(linearCoefficients(1)), ' * x + ', int2str(linearCoefficients(2))]
		%plot(x, linearCoefficients(1) * x + linearCoefficients(2), 'color', allColors{i});
		
		allModels{i} = linearCoefficients;
	
	endfor
	
	xlabel ("Number of additional preparatory behaviours", "fontsize", 15);
	ylabel ("Number of roll-outs for convergence", "fontsize", 15);
	
	% saveas(f, 'convergenceEval.pdf');
	% saveas does not work with facealpha trancparency
	print(f, "-dsvg", "convergenceEval.svg")
	save('convergenceEval.data', 'directories', 'allConvergences', 'allModels');
	
endfunction
