# Supplementary material for: Skill Learning by Autonomous Robotic Playing Using Active Learning and Exploratory Behavior Composition
Source: Front Robot AI. 2020 Apr 3;7:42. doi: 10.3389/frobt.2020.00042 (PMC7806109; doi:10.3389/frobt.2020.00042)
Supplement: Supplementary file 1 [file Data_Sheet_1.ZIP › data/evaluate_experiments.m]

function evaluate_experiments(directoryName, deltaNum = 5, calcuateIntermediates = 1)

  folder = 'raw_data/experiments';
  
  experiments = cellstr([
  
		% original method
		'3_nb_nc_pun50';
		
		% boredom / no creativity
		'2_wb1.0_nc_pun50_envrew10';
		'12_wb0.1_nc_pun50_envrew10';
		'19_wb0.3_pun50_envrew10';
		'20_wb0.5_pun50_envrew10';
		'21_wb0.8_pun50_envrew10';
		
		% behaviour composition
		'24_nb_wc_pun50_envrew100_cth0.5_sth0.7_nothstatethresh0.4';
		'25_wb1.0_wc_pun50_envrew100_cth0.5_sth0.7_nothstatethresh0.4';
		
		% agent without composition in compositional environment
		'17_nb_nc_pun50_in_creative_scenario'
		
	]);
	
  for i = 1:length(experiments)
	experiments{i}
	if strcmp(experiments{i}, '17_nb_nc_pun50_in_creative_scenario')
		performFit = 0;
	else
		performFit = 1;
	endif
	evaluation(['raw_data/experiments/', experiments{i}], deltaNum, calcuateIntermediates, performFit);
    close all
  end
  
  evaluate_convergence(
    cellstr([
	"raw_data//experiments/3_nb_nc_pun50";
	"raw_data/experiments/24_nb_wc_pun50_envrew100_cth0.5_sth0.7_nothstatethresh0.4";
	"raw_data/experiments/2_wb1.0_nc_pun50_envrew10";
	"raw_data/experiments/25_wb1.0_wc_pun50_envrew100_cth0.5_sth0.7_nothstatethresh0.4"]),
	cellstr([
	"No active learning / no composition";
	"No active learning / with composition";
	"With active learning / no composition";
	"With active learning / with composition"])
	)
	
  compareMatrixEl = cellstr([
		% boredom / no creativity
		'12_wb0.1_nc_pun50_envrew10';
		'19_wb0.3_pun50_envrew10';
		'20_wb0.5_pun50_envrew10';
		'21_wb0.8_pun50_envrew10';
		'2_wb1.0_nc_pun50_envrew10';
		]);
		
  compareMatrix = zeros(length(compareMatrixEl), length(compareMatrixEl));
  for i = 1:length(compareMatrixEl)
    for j = 1:length(compareMatrixEl)
      compareMatrix(i, j) = compare_results(compareMatrixEl{i}, compareMatrixEl{j}, 0);
    endfor
  endfor
  
  compareMatrix
