# Supplementary material for: Skill Learning by Autonomous Robotic Playing Using Active Learning and Exploratory Behavior Composition
Source: Front Robot AI. 2020 Apr 3;7:42. doi: 10.3389/frobt.2020.00042 (PMC7806109; doi:10.3389/frobt.2020.00042)
Supplement: Supplementary file 1 [file Data_Sheet_1.ZIP › data/evaluation.m]

function evaluation(directoryName, deltaNum = 5, calcuateIntermediates = 0, performFit = 1)

	graphics_toolkit('fltk')

	pkg load statistics
	pkg load optim

	% nothing controller is not included in the list (have to add on more controller)
	controllersOffset = 1;

	allColors = {'red', 'blue', 'magenta', [1.0, 0.4, 0.0], 'green', [0.82, 0.41, 0.12], 'cyan', 'green', 'white'};
	
	evalFolders = get_all_files(directoryName, 0, 1);
	foldersCount = length(evalFolders);
	
	% find out how many different statistics can be provided
	firstFilesList = filterNonStatisticsFiles(get_all_files([directoryName, '/', evalFolders{1}], 1, 0));
	[minStatNumber, maxStatNumber] = findMaxStatNumber(firstFilesList);
	
	getStatisticsFilePrefix = getStatisticsFilePrefix(firstFilesList{1});
	
	plotDirectory = [directoryName, "/plot"];
	mkdir(plotDirectory);
	
	compareFigure = figure;
	
	convergences = [];
	worstConvergences = [];
	bestConvergences = [];
	
	varMat = [];
	isFirstPlot = 1;
	convVals = {};
	for j = minStatNumber : (maxStatNumber - 1)
	
		if calcuateIntermediates || isSummaryPlot(j, minStatNumber, deltaNum)
	
			convDataFile = [plotDirectory, "/stat", num2str(j), ".data"];
			varMat = [];
			for i = 1 : foldersCount
			
				currentFilesList = filterNonStatisticsFiles(get_all_files([directoryName, '/', evalFolders{i}], 1, 0));
				currentFile = char([directoryName, '/', evalFolders{i}, '/', char(getStatisticsFilePrefix), 'statistics_', num2str(j)]);
				
				if !fileEmpty(currentFile)
				
					% get success rates
					successRates = load(char([directoryName, '/', evalFolders{i}, '/', char(getStatisticsFilePrefix), 'statistics_', num2str(j)]));
					varMat = [varMat, successRates];
					
				endif
				
			endfor
			
			convVals{j} = [];
			for col = 1 : size(varMat)(2)
				convVals{j} = [convVals{j}, calculateConvergence(varMat(:, col))];
			endfor
			
			currentMean = mean(varMat');
			currentStdDeviation = std(varMat');
			
			convergenceRes = storeMeanWithVariance(currentMean, currentStdDeviation, convDataFile, convVals{j});

			if length(convergenceRes)
				convergences = [convergences; convergenceRes(1)];
				bestConvergences = [bestConvergences; convergenceRes(2)];
				worstConvergences = [worstConvergences; convergenceRes(3)];
			endif
			
		endif

		if isSummaryPlot(j, minStatNumber, deltaNum)
		
			figure(compareFigure);
			hold on;
			plotMeanWithVariance(
					currentMean,
					currentStdDeviation,
					currentStdDeviation,
					[plotDirectory, "/stat", num2str(j), ".svg"],
					convergenceRes,
					convVals{j},
					0,
					allColors{max(1, mod((j - minStatNumber) / deltaNum, length(allColors)) + 1)},
					[num2str(j + controllersOffset), ' behaviours'],
					performFit,
					isFirstPlot);
			% saveas(compareFigure, [plotDirectory, "/compare", num2str(j), ".pdf"]);
			% saveas does not work with facealpha trancparency
			print(compareFigure, "-dsvg", [plotDirectory, "/compare", num2str(j), ".svg"])
			isFirstPlot = 0;
			
		endif
	
	endfor
	
	lowerVariance = convergences - bestConvergences;
	upperVariance = worstConvergences - convergences;
	
	save([plotDirectory, "/convergence.data"], "convergences", "lowerVariance", "upperVariance", "convVals");
	
	%saveas(compareFigure, [plotDirectory, "/compare.pdf"]);
	% saveas does not work with facealpha trancparency
	print(compareFigure, "-dsvg", [plotDirectory, "/compare.svg"])
	
endfunction

function convTimeStep = calculateConvergence(values, convVal = 0.9)
	convTimeStep = find(values >= convVal, 1);
endfunction

function res = isSummaryPlot(j, minStatNumber, deltaNum)
	res = !mod(j - minStatNumber, deltaNum);
endfunction

function res = loadMeanWithVariance(convDataFile)

	load(convDataFile);
	res = {};
	res.currentMean = currentMean;
	res.currentStdDeviation = currentStdDeviation;
	res.convergenceRes = convergenceRes;

endfunction

function convergenceRes = storeMeanWithVariance(currentMean, currentStdDeviation, destinationFile, allConvVals)

	worstCase = currentMean - currentStdDeviation;
	bestCase = currentMean + currentStdDeviation;
	
	meanTimeStep = calculateConvergence(currentMean);
	worstTimeStep = calculateConvergence(worstCase);
	bestTimeStep = calculateConvergence(bestCase);
	
	if !length(worstTimeStep)
		convergenceRes = [flintmax(), flintmax(), flintmax()];
	else
		convergenceRes = [meanTimeStep, bestTimeStep, worstTimeStep];
	endif

	save(destinationFile, "currentMean", "currentStdDeviation", "meanTimeStep", "bestTimeStep", "worstTimeStep", "convergenceRes", "allConvVals");

endfunction

function plotMeanWithVariance(currentMean, lowerVariance, upperVariance, storeTo, convergence, allConvVals = [], newFigure = 1, color = 'blue', legendLabel = '', doFit = 0, isFirstPlot = 0)

	maxLength = 400;
	currentLength = min(length(currentMean), maxLength);

	if newFigure
		f = figure;
	endif
	
	if doFit == 1
	
		%% fit an interval around the approximate convergence point
		interval = length(currentMean) * 0.25;
		intervalStart = max(1, convergence(1) - interval);
		intervalEnd = min(currentLength, convergence(1) + interval);
		fitY = currentMean(intervalStart:intervalEnd);
	
		sigmoid = @(p, x) 1.0 ./ ( 1.0 + exp(p(1) - p(2) * x));
		%f = @ (p, x) 1.0 ./ ( 1.0 + exp(p(1) * (p(2) - x))) + 1.0 ./ ( 1.0 + exp(p(3) * (p(4) - x))) + p(5);
		%f = @ (p, x) 1.0 ./ ( 1.0 + exp(p(1) * (p(2) - x))) + 1.0 ./ ( 1.0 + exp(p(3) * (p(4) - x))) + p(5);
		f = @(p, x) sigmoid([p(1), p(2)], x) + p(3);
		%init = [0.15, 0.15, 0.15, 0.15, 0.15, 0.15, 0.15]';
		%init = [0.15, 0.15, 0.15]';
		%init = [1.2, 0.1, 0.0]';
		init = [2.0, 0.05, 0.0]';
		xModeled = [intervalStart:intervalEnd];
		[p, model_values, cvg, outp] = nonlin_curvefit(f, init, xModeled, fitY);
		p
		yModeled = f(p, xModeled);
		%p = polyfit(xModeled, currentMean, 4);
		%yModeled = polyval(p, xModeled);
		fitConvTimeStep = round(find(yModeled >= 0.9, 1) + intervalStart - 1)
		
	endif

	hold on;
	x = 1 : length(currentMean)';
	% variance plot
	h = fill([x, fliplr(x)], [currentMean - lowerVariance, fliplr(currentMean + upperVariance)], color, 'LineStyle', 'none', 'facealpha', 0.2);
	
	hold on;
	% actual mean value plot
	if strcmp(legendLabel, '') == 0
		p = plot(x, currentMean, 'color', color, [';', legendLabel, ';'], "linewidth", 1.5);
		h = legend("location", "east");
		set(h, "fontsize", 14);
		set(gca, "fontsize", 14);
	endif
	
	if doFit == 1
		plot(xModeled, yModeled, 'color', 'black');
	endif
	
	if isFirstPlot
		% horicontal convergence line
		plot(1:maxLength, 0.9 * ones(maxLength), 'color', 'red', 'linewidth', 0.7);
	endif
	
	if doFit == 0
		convVal = convergence(1);
	else
		convVal = fitConvTimeStep;
	endif
	
	if length(convergence) && length(convVal)
		if convVal > 370
			text(convVal - 24.0, 0.1, num2str(convVal), "fontsize", 14);
		else
			text(convVal + 3.0, 0.1, num2str(convVal), "fontsize", 14);
		endif
		
		% vertical convergence line
		plot([convVal, convVal], [0.0, 0.9], 'color', 'red', 'linewidth', 0.7);
		
		if length(allConvVals)
			convXStd = std(allConvVals);
			% errorbar looks horrible --> making my own
			% errorbar(convVal, 0.9, convXStd, '>');
			barWidth = 0.02;
			lineWidth = 2.0;
			plot([convVal - convXStd, convVal + convXStd], [0.9, 0.9], 'color', 'black', 'linewidth', lineWidth);
			plot([convVal - convXStd, convVal - convXStd], [0.9 - barWidth, 0.9 + barWidth], 'color', 'black', 'linewidth', lineWidth);
			plot([convVal + convXStd, convVal + convXStd], [0.9 - barWidth, 0.9 + barWidth], 'color', 'black', 'linewidth', lineWidth);
		endif
	endif
	
	axis([0, maxLength, 0.0, 1.0]);
	xlabel ("Number of roll-outs", "fontsize", 15);
	ylabel ("Success probability", "fontsize", 15);
	hold off;
	% saveas(h, storeTo);
	print("-dsvg", storeTo)
	if newFigure
		close(f);
	endif
	
endfunction

function empt = fileEmpty(fileName)
	if exist(fileName) && dir(fileName).statinfo.size > 0
		empt = false;
	else
		empt = true;
	endif
endfunction

function statFilePrefix = getStatisticsFilePrefix(statFile)
	statFilePrefix = strsplit(statFile, "statistics_")(1);
endfunction

function filteredList = filterNonStatisticsFiles(statFileList)

	filteredList = {};
	fileNum = length(statFileList);
	filteredCount = 1;
	for i = 1 : fileNum
		statPos = findstr(statFileList{i}, "statistics");
		splitStr = strsplit(statFileList{i}, "statistics_");
		actStatNumber = str2num(char(splitStr(2)));
		if statPos > 1 && length(splitStr) == 2
			filteredList{filteredCount} = statFileList{i};
			filteredCount++;
		endif
	endfor

endfunction

function [minStatNumber, maxStatNumber] = findMaxStatNumber(statFileList)

	minStatNumber = flintmax();
	maxStatNumber = 0;
	fileNum = length(statFileList);
	for i = 1 : fileNum
		statPos = findstr(statFileList{i}, "statistics");
		splitStr = strsplit(statFileList{i}, "statistics_");
		actStatNumber = str2num(char(splitStr(2)));
		if statPos > 1 && length(splitStr) == 2
			if actStatNumber > maxStatNumber
				maxStatNumber = actStatNumber;
			endif
			if actStatNumber < minStatNumber
				minStatNumber = actStatNumber;
			endif
		endif
	endfor

endfunction

function evalFolders = get_all_files(directoryName, filterFolders, filterFiles)

	% extract all files in the folder directoryName
	dirData = dir(directoryName);
	filesCount = length(dirData);
	evalFolders = {};
	foldersCount = 1;
	for i = 1 : filesCount
	
		if !filterFiles && !dirData(i).isdir
			evalFolders{foldersCount} = dirData(i).name;
			foldersCount++;
		endif
		
		if !filterFolders && dirData(i).isdir
			if !strcmp(dirData(i).name, ".") && !strcmp(dirData(i).name, "..") && !strcmp(dirData(i).name, "plot")
				evalFolders{foldersCount} = dirData(i).name;
				foldersCount++;
			endif
		endif
		
	endfor
	foldersCount--;
	
endfunction
