# Supplementary material for: Skill Learning by Autonomous Robotic Playing Using Active Learning and Exploratory Behavior Composition
Source: Front Robot AI. 2020 Apr 3;7:42. doi: 10.3389/frobt.2020.00042 (PMC7806109; doi:10.3389/frobt.2020.00042)
Supplement: Supplementary file 1 [file Data_Sheet_1.ZIP › data/experiments/12_wb0.1_nc_pun50_envrew10/generic_envstat12/boredom0.1ca10.1ca20.95cb0.3cthr0.7nsthr0.5cm3statistics_13]

0.28
0.33
0.22
0.29
0.22
0.32
0.34
0.35
0.36
0.32
0.33
0.28
0.29
0.37
0.28
0.27
0.33
0.28
0.35
0.44
0.34
0.34
0.3
0.38
0.39
0.32
0.37
0.38
0.35
0.43
0.35
0.43
0.39
0.41
0.38
0.46
0.4
0.43
0.46
0.5
0.53
0.46
0.43
0.5
0.53
0.55
0.56
0.59
0.6
0.65
0.63
0.52
0.6
0.61
0.56
0.65
0.64
0.57
0.56
0.68
0.67
0.67
0.66
0.76
0.7
0.69
0.7
0.68
0.62
0.73
0.69
0.67
0.58
0.83
0.78
0.79
0.84
0.83
0.76
0.84
0.85
0.86
0.8
0.8
0.8
0.79
0.9
0.79
0.82
0.82
0.85
0.81
0.83
0.87
0.84
0.89
0.87
0.9
0.9
0.88
0.91
0.89
0.9
0.86
0.94
0.92
0.9
0.93
0.87
0.94
0.9
0.92
0.86
0.87
0.93
0.94
0.91
0.91
0.92
0.9
0.93
0.92
0.95
0.94
0.92
0.92
0.96
0.93
0.91
0.94
0.9
0.92
0.94
0.94
0.91
0.95
0.93
0.95
0.93
0.92
0.98
0.93
0.96
0.93
0.92
0.92
0.96
0.96
0.95
0.94
0.92
0.94
0.95
0.92
0.95
0.97
0.93
0.98
0.95
0.93
0.96
0.95
0.97
0.95
0.98
0.98
0.97
0.97
0.97
0.93
0.91
0.95
0.97
0.95
0.94
0.97
0.97
0.99
0.95
0.96
0.97
0.97
0.96
0.97
0.95
0.98
0.97
0.98
0.96
0.91
0.96
0.96
0.97
0.96
0.99
0.97
0.96
0.97
0.98
0.91
0.99
0.98
0.99
0.96
0.97
0.95
0.97
0.97
0.95
0.99
0.98
0.99
0.98
0.98
0.96
0.96
0.96
0.97
0.98
0.96
0.98
0.98
0.99
0.97
0.98
0.99
0.99
0.98
0.98
1
0.96
0.98
0.97
0.93
0.98
0.97
0.95
0.98
0.96
0.97
0.96
0.96
0.97
0.99
0.97
0.95
1
0.96
0.98
0.99
0.97
0.98
0.96
0.95
0.99
0.97
0.97
0.96
0.99
0.95
1
1
0.99
0.97
0.99
0.99
1
0.98
0.99
1
0.98
0.99
0.97
0.97
0.93
0.98
0.96
0.98
0.96
0.98
0.98
0.99
0.97
0.97
0.98
0.96
0.97
