# Supplementary material for: Skill Learning by Autonomous Robotic Playing Using Active Learning and Exploratory Behavior Composition
Source: Front Robot AI. 2020 Apr 3;7:42. doi: 10.3389/frobt.2020.00042 (PMC7806109; doi:10.3389/frobt.2020.00042)
Supplement: Supplementary file 1 [file Data_Sheet_1.ZIP › data/experiments/12_wb0.1_nc_pun50_envrew10/generic_envstat12/boredom0.1ca10.1ca20.95cb0.3cthr0.7nsthr0.5cm3statistics_15]

0.29
0.24
0.32
0.3
0.34
0.32
0.33
0.31
0.29
0.29
0.3
0.24
0.27
0.27
0.28
0.27
0.32
0.36
0.31
0.33
0.36
0.33
0.34
0.38
0.37
0.3
0.37
0.32
0.38
0.35
0.47
0.37
0.4
0.38
0.35
0.35
0.42
0.34
0.35
0.43
0.47
0.33
0.41
0.4
0.5
0.5
0.52
0.52
0.41
0.41
0.54
0.42
0.53
0.53
0.44
0.47
0.47
0.51
0.56
0.49
0.49
0.58
0.59
0.53
0.61
0.62
0.64
0.58
0.55
0.55
0.63
0.59
0.58
0.65
0.7
0.71
0.64
0.68
0.7
0.72
0.71
0.66
0.66
0.66
0.74
0.69
0.7
0.72
0.68
0.73
0.75
0.75
0.76
0.8
0.76
0.78
0.74
0.76
0.78
0.79
0.82
0.73
0.77
0.82
0.84
0.75
0.81
0.88
0.85
0.82
0.78
0.87
0.9
0.82
0.86
0.83
0.85
0.86
0.85
0.86
0.84
0.84
0.88
0.88
0.85
0.89
0.86
0.86
0.86
0.96
0.88
0.81
0.83
0.93
0.93
0.89
0.93
0.84
0.9
0.92
0.93
0.91
0.94
0.94
0.93
0.95
0.92
0.92
0.94
0.94
0.9
0.93
0.93
0.91
0.94
0.96
0.93
0.89
0.94
0.95
0.98
0.96
0.93
0.97
0.93
0.94
0.92
0.95
0.96
0.93
0.96
0.96
0.97
0.91
0.94
0.96
0.94
0.97
0.96
0.92
0.93
0.96
0.97
0.99
0.95
0.96
0.96
0.96
0.94
0.96
0.98
0.95
0.95
0.96
0.94
0.9
0.93
0.95
0.94
0.96
0.97
0.93
0.96
0.96
0.92
0.91
0.96
0.94
0.96
0.93
0.96
0.95
0.99
0.96
0.97
0.95
0.99
0.97
1
0.94
0.93
0.98
0.96
0.96
0.95
0.98
0.97
0.99
0.97
0.97
0.97
0.95
0.99
0.91
0.97
0.95
0.95
0.99
0.96
0.96
0.96
0.98
0.99
0.98
0.99
0.94
0.98
0.96
0.98
0.99
0.98
0.95
0.96
0.97
0.94
0.97
0.95
0.98
0.98
0.91
0.96
1
0.98
0.96
0.96
0.97
0.99
0.97
0.96
0.97
0.97
0.95
0.99
0.97
0.96
1
0.99
0.98
0.96
0.99
0.98
0.97
0.98
0.98
0.97
0.96
0.97
0.98
0.97
1
0.97
0.95
0.95
0.98
0.98
0.97
0.96
0.95
0.98
0.98
0.97
0.99
0.97
0.99
0.98
0.96
0.99
0.99
0.96
0.98
0.97
0.97
0.97
0.98
0.97
1
0.97
0.96
0.98
0.99
0.92
