# Supplementary material for: Skill Learning by Autonomous Robotic Playing Using Active Learning and Exploratory Behavior Composition
Source: Front Robot AI. 2020 Apr 3;7:42. doi: 10.3389/frobt.2020.00042 (PMC7806109; doi:10.3389/frobt.2020.00042)
Supplement: Supplementary file 1 [file Data_Sheet_1.ZIP › data/experiments/12_wb0.1_nc_pun50_envrew10/generic_envstat12/boredom0.1ca10.1ca20.95cb0.3cthr0.7nsthr0.5cm3statistics_16]

0.23
0.25
0.23
0.29
0.29
0.26
0.29
0.28
0.3
0.29
0.3
0.22
0.31
0.29
0.25
0.32
0.2
0.22
0.22
0.27
0.27
0.29
0.32
0.29
0.36
0.4
0.31
0.33
0.45
0.3
0.25
0.35
0.35
0.44
0.44
0.39
0.39
0.4
0.34
0.4
0.4
0.39
0.4
0.44
0.4
0.43
0.42
0.42
0.42
0.44
0.56
0.45
0.46
0.45
0.5
0.42
0.51
0.51
0.49
0.53
0.46
0.54
0.62
0.51
0.53
0.58
0.59
0.55
0.51
0.62
0.5
0.6
0.6
0.62
0.71
0.58
0.74
0.72
0.69
0.67
0.76
0.67
0.68
0.68
0.74
0.78
0.68
0.73
0.72
0.67
0.78
0.75
0.76
0.79
0.8
0.81
0.81
0.85
0.73
0.73
0.77
0.73
0.83
0.79
0.77
0.84
0.86
0.79
0.84
0.78
0.91
0.79
0.84
0.87
0.81
0.82
0.82
0.87
0.87
0.89
0.91
0.87
0.83
0.87
0.94
0.87
0.92
0.85
0.89
0.87
0.88
0.83
0.92
0.87
0.86
0.9
0.87
0.88
0.93
0.91
0.91
0.91
0.9
0.88
0.82
0.92
0.89
0.95
0.94
0.94
0.91
0.95
0.94
0.92
0.93
0.9
0.92
0.95
0.93
0.91
0.92
0.92
0.92
0.98
0.93
0.94
0.9
0.89
0.96
0.96
0.9
0.96
0.98
0.94
0.94
0.94
0.95
0.97
0.94
0.94
0.92
0.98
0.98
0.94
0.92
0.9
0.97
0.94
0.96
0.94
0.95
0.97
0.93
0.97
0.94
0.96
0.95
0.95
0.92
0.95
0.94
0.98
0.95
0.95
0.96
0.95
0.92
0.91
0.95
0.9
0.98
0.95
0.96
0.99
0.95
0.94
0.93
0.96
0.96
0.96
0.97
0.97
0.94
0.95
0.94
0.93
0.99
0.96
0.99
0.98
0.97
0.97
0.98
0.95
0.96
0.95
0.96
0.96
0.96
0.95
0.96
0.99
0.95
0.98
0.99
0.95
0.97
0.97
0.96
0.98
0.97
0.97
0.95
0.97
0.9
0.98
0.95
0.97
0.95
0.96
0.96
0.95
0.97
0.99
0.97
0.95
0.96
0.98
1
0.99
0.97
0.95
0.97
0.97
0.96
0.98
0.97
0.97
0.96
0.96
0.97
0.96
0.95
0.98
0.98
0.98
1
0.97
0.96
0.98
0.95
0.97
0.96
0.98
0.96
0.99
0.92
0.99
0.93
0.94
0.99
0.98
0.98
0.97
0.95
0.98
0.97
0.99
0.98
0.97
0.93
0.94
0.94
0.96
0.98
0.97
0.94
0.99
0.97
0.94
1
0.94
0.96
0.99
0.99
0.97
0.95
0.97
0.98
0.98
0.95
0.98
0.99
0.99
1
0.98
0.97
0.99
