# Supplementary material for: Skill Learning by Autonomous Robotic Playing Using Active Learning and Exploratory Behavior Composition
Source: Front Robot AI. 2020 Apr 3;7:42. doi: 10.3389/frobt.2020.00042 (PMC7806109; doi:10.3389/frobt.2020.00042)
Supplement: Supplementary file 1 [file Data_Sheet_1.ZIP › data/experiments/12_wb0.1_nc_pun50_envrew10/generic_envstat12/boredom0.1ca10.1ca20.95cb0.3cthr0.7nsthr0.5cm3statistics_19]

0.32
0.28
0.25
0.25
0.3
0.24
0.23
0.29
0.37
0.22
0.32
0.24
0.4
0.24
0.3
0.24
0.24
0.19
0.25
0.31
0.29
0.31
0.35
0.32
0.26
0.31
0.28
0.28
0.24
0.3
0.32
0.39
0.36
0.28
0.37
0.29
0.26
0.23
0.38
0.34
0.34
0.29
0.3
0.32
0.32
0.34
0.32
0.35
0.39
0.35
0.47
0.36
0.43
0.35
0.34
0.43
0.36
0.42
0.47
0.41
0.42
0.38
0.41
0.45
0.51
0.43
0.48
0.49
0.49
0.43
0.56
0.45
0.49
0.52
0.54
0.46
0.51
0.48
0.59
0.52
0.51
0.52
0.58
0.53
0.59
0.54
0.56
0.6
0.6
0.59
0.57
0.63
0.71
0.65
0.65
0.7
0.65
0.63
0.64
0.64
0.67
0.65
0.7
0.62
0.73
0.64
0.66
0.7
0.59
0.72
0.73
0.62
0.68
0.73
0.7
0.7
0.71
0.71
0.76
0.77
0.74
0.77
0.76
0.74
0.81
0.79
0.79
0.73
0.87
0.82
0.76
0.82
0.79
0.83
0.83
0.87
0.85
0.85
0.83
0.84
0.82
0.8
0.85
0.89
0.8
0.82
0.82
0.84
0.82
0.91
0.86
0.84
0.88
0.86
0.86
0.91
0.86
0.9
0.82
0.91
0.85
0.88
0.83
0.9
0.97
0.91
0.87
0.84
0.87
0.91
0.91
0.91
0.86
0.86
0.85
0.87
0.86
0.92
0.89
0.86
0.92
0.94
0.94
0.93
0.93
0.94
0.88
0.94
0.92
0.93
0.9
0.91
0.95
0.92
0.97
0.93
0.94
0.93
0.95
0.94
0.9
0.92
0.95
0.94
0.92
0.99
0.95
0.93
0.95
0.91
0.94
0.97
0.97
0.89
0.98
0.95
0.92
0.97
0.93
0.95
0.94
0.93
0.97
0.96
0.95
0.98
0.95
0.91
0.93
0.97
0.99
0.93
0.92
0.96
0.94
0.92
0.96
0.95
0.96
0.97
0.96
0.91
0.93
0.99
0.97
0.95
0.95
0.94
0.95
0.96
0.99
0.96
0.96
0.98
0.97
0.98
0.96
0.94
0.95
0.94
0.97
0.92
0.95
0.96
0.96
0.96
0.98
0.96
0.98
0.97
0.98
0.94
0.98
0.98
0.95
0.88
0.98
0.93
0.94
0.92
0.95
0.98
0.95
0.95
0.98
0.98
0.98
0.97
0.95
0.98
0.97
0.94
0.97
0.95
0.97
0.98
0.95
0.94
0.98
0.97
0.98
0.97
0.97
0.96
0.97
1
0.98
0.97
0.94
0.99
0.9
0.98
0.94
0.95
0.98
0.95
0.96
0.97
0.97
0.96
0.95
0.97
0.98
0.98
1
0.97
0.97
0.97
0.98
0.98
0.96
0.99
0.98
0.98
0.97
0.99
0.95
0.98
0.98
0.95
0.98
0.97
0.96
1
0.96
0.98
0.96
0.96
0.95
0.96
0.99
0.98
0.96
0.99
0.98
0.99
0.97
0.97
0.98
0.97
1
0.98
0.99
0.96
0.97
0.96
0.97
0.96
0.97
0.97
0.96
0.96
0.97
0.97
1
0.93
1
0.95
0.99
1
1
0.98
0.96
1
0.97
0.95
0.98
0.98
0.99
