# Supplementary material for: Skill Learning by Autonomous Robotic Playing Using Active Learning and Exploratory Behavior Composition
Source: Front Robot AI. 2020 Apr 3;7:42. doi: 10.3389/frobt.2020.00042 (PMC7806109; doi:10.3389/frobt.2020.00042)
Supplement: Supplementary file 1 [file Data_Sheet_1.ZIP › data/experiments/12_wb0.1_nc_pun50_envrew10/generic_envstat12/boredom0.1ca10.1ca20.95cb0.3cthr0.7nsthr0.5cm3statistics_29]

0.28
0.28
0.2
0.27
0.22
0.24
0.28
0.32
0.35
0.25
0.27
0.24
0.2
0.26
0.29
0.26
0.35
0.26
0.26
0.25
0.24
0.32
0.28
0.26
0.35
0.23
0.32
0.24
0.32
0.24
0.32
0.29
0.21
0.23
0.34
0.34
0.29
0.27
0.28
0.28
0.3
0.3
0.27
0.26
0.25
0.39
0.31
0.35
0.33
0.25
0.32
0.32
0.27
0.39
0.29
0.31
0.42
0.3
0.31
0.3
0.36
0.41
0.45
0.39
0.37
0.38
0.43
0.39
0.36
0.39
0.39
0.39
0.34
0.34
0.41
0.34
0.35
0.38
0.41
0.34
0.44
0.46
0.43
0.5
0.49
0.41
0.4
0.4
0.51
0.46
0.43
0.46
0.46
0.49
0.56
0.51
0.44
0.54
0.47
0.48
0.48
0.47
0.5
0.46
0.43
0.58
0.55
0.43
0.49
0.53
0.59
0.57
0.61
0.58
0.49
0.54
0.5
0.61
0.55
0.53
0.49
0.66
0.63
0.61
0.59
0.61
0.54
0.53
0.63
0.6
0.56
0.67
0.58
0.66
0.65
0.61
0.6
0.67
0.64
0.64
0.65
0.61
0.66
0.6
0.7
0.7
0.7
0.64
0.6
0.7
0.73
0.61
0.68
0.65
0.74
0.72
0.7
0.72
0.65
0.67
0.73
0.73
0.66
0.73
0.68
0.68
0.81
0.81
0.77
0.84
0.8
0.74
0.72
0.76
0.74
0.71
0.75
0.75
0.76
0.76
0.73
0.73
0.79
0.79
0.86
0.8
0.82
0.89
0.8
0.74
0.85
0.8
0.84
0.82
0.79
0.87
0.85
0.77
0.76
0.87
0.82
0.86
0.84
0.85
0.83
0.83
0.84
0.8
0.78
0.82
0.84
0.78
0.83
0.88
0.86
0.87
0.85
0.85
0.85
0.82
0.81
0.89
0.83
0.83
0.87
0.86
0.85
0.84
0.9
0.89
0.81
0.88
0.89
0.92
0.85
0.84
0.9
0.86
0.88
0.9
0.91
0.85
0.9
0.89
0.87
0.92
0.91
0.89
0.86
0.92
0.91
0.93
0.94
0.9
0.93
0.9
0.87
0.94
0.94
0.96
0.94
0.93
0.91
0.89
0.9
0.9
0.85
0.89
0.92
0.96
0.88
0.91
0.93
0.88
0.95
0.93
0.92
0.92
0.97
0.91
0.91
0.92
0.87
0.95
0.9
0.93
0.89
0.97
0.97
0.96
0.93
0.9
0.91
0.95
0.96
0.98
0.96
0.93
0.92
0.94
0.95
0.95
0.91
0.99
0.88
0.95
0.93
0.9
0.91
0.94
0.95
0.95
0.91
0.93
0.93
0.92
0.95
0.91
0.95
0.93
0.97
0.91
0.95
0.94
0.95
0.95
0.94
0.95
0.93
0.94
0.98
0.95
0.97
0.94
0.95
0.94
0.91
0.93
0.96
0.94
0.98
0.94
0.93
0.95
0.95
0.95
0.91
0.97
0.95
0.95
0.88
0.96
0.96
0.94
0.92
0.96
0.99
0.95
0.97
0.94
0.98
0.92
0.97
0.96
0.97
0.97
0.95
0.95
0.97
0.95
0.97
0.93
0.95
0.95
0.97
0.94
0.97
0.96
0.96
0.95
0.99
0.93
0.95
0.98
0.97
0.97
0.96
0.96
0.95
0.94
0.96
0.97
0.94
0.99
0.98
0.97
0.96
0.91
0.96
0.93
0.98
0.96
0.97
0.98
0.98
0.95
0.96
0.93
0.96
0.93
0.92
0.94
0.91
0.98
0.93
0.94
0.96
0.97
0.96
0.96
0.95
0.97
0.96
0.96
0.97
0.98
0.98
0.98
0.98
0.95
0.92
0.92
0.93
0.96
0.95
0.96
0.96
0.95
0.93
0.96
0.99
0.94
0.95
0.93
0.95
0.94
0.98
0.99
0.96
0.93
0.99
0.93
0.95
0.95
0.97
0.94
0.99
0.97
0.96
0.99
0.96
0.97
0.98
0.97
0.97
0.99
0.97
0.97
0.98
0.98
0.99
0.98
0.98
0.96
0.95
0.96
0.96
0.97
0.98
0.94
0.98
0.95
0.93
0.93
0.99
0.98
0.96
0.99
0.98
0.96
0.97
0.98
0.96
0.94
0.97
0.93
0.94
0.96
0.96
0.97
0.96
0.98
0.94
0.96
0.96
0.97
0.96
0.96
0.97
0.98
0.96
0.96
0.95
0.94
0.97
0.96
0.97
0.92
0.96
0.95
0.98
0.97
0.96
0.97
0.97
0.98
0.96
0.98
0.96
0.95
0.97
0.98
0.98
1
0.98
0.96
0.97
0.94
0.98
0.99
0.97
0.95
0.97
0.97
0.98
0.98
0.95
0.99
0.97
0.96
0.97
0.95
0.92
0.93
1
0.99
0.96
0.98
0.96
