# Supplementary material for: Skill Learning by Autonomous Robotic Playing Using Active Learning and Exploratory Behavior Composition
Source: Front Robot AI. 2020 Apr 3;7:42. doi: 10.3389/frobt.2020.00042 (PMC7806109; doi:10.3389/frobt.2020.00042)
Supplement: Supplementary file 1 [file Data_Sheet_1.ZIP › data/experiments/12_wb0.1_nc_pun50_envrew10/generic_envstat12/boredom0.1ca10.1ca20.95cb0.3cthr0.7nsthr0.5cm3statistics_3]

0.18
0.31
0.31
0.32
0.29
0.42
0.37
0.46
0.45
0.43
0.54
0.51
0.54
0.51
0.58
0.59
0.7
0.72
0.65
0.67
0.64
0.81
0.73
0.78
0.81
0.82
0.79
0.84
0.93
0.92
0.83
0.93
0.92
0.91
0.91
0.94
0.87
0.92
0.99
0.87
0.97
0.94
0.95
0.9
0.94
0.96
0.98
0.94
0.98
0.98
0.97
0.95
0.93
0.93
0.96
0.96
0.94
0.96
0.95
0.95
0.96
0.95
0.98
0.99
0.94
0.95
0.97
0.99
0.97
0.99
0.96
0.96
0.99
0.95
0.95
0.99
0.98
0.98
0.97
0.96
0.97
0.95
0.97
0.98
0.98
0.98
0.97
0.97
0.94
0.97
0.96
0.96
0.98
0.98
0.98
0.97
0.95
0.96
0.99
0.97
0.96
0.98
0.99
0.98
0.98
0.98
0.98
0.99
0.97
0.96
0.99
0.97
0.96
0.99
0.99
0.99
1
