# Supplementary material for: Skill Learning by Autonomous Robotic Playing Using Active Learning and Exploratory Behavior Composition
Source: Front Robot AI. 2020 Apr 3;7:42. doi: 10.3389/frobt.2020.00042 (PMC7806109; doi:10.3389/frobt.2020.00042)
Supplement: Supplementary file 1 [file Data_Sheet_1.ZIP › data/experiments/12_wb0.1_nc_pun50_envrew10/generic_envstat12/boredom0.1ca10.1ca20.95cb0.3cthr0.7nsthr0.5cm3statistics_5]

0.23
0.22
0.29
0.35
0.26
0.32
0.38
0.4
0.41
0.47
0.36
0.4
0.42
0.42
0.5
0.52
0.45
0.55
0.49
0.55
0.56
0.54
0.59
0.58
0.57
0.67
0.67
0.71
0.68
0.65
0.67
0.63
0.72
0.87
0.77
0.76
0.72
0.83
0.86
0.76
0.83
0.85
0.88
0.81
0.89
0.84
0.87
0.94
0.83
0.93
0.91
0.94
0.88
0.91
0.94
0.94
0.95
0.95
0.91
0.96
0.92
0.99
0.92
0.93
0.98
0.96
0.97
0.98
0.95
0.99
0.88
0.97
0.98
0.97
0.93
0.95
0.95
0.96
0.98
0.96
0.97
0.99
0.94
0.99
0.96
0.96
0.99
0.95
0.91
0.96
0.98
0.96
0.93
0.98
0.95
0.97
0.94
0.97
0.99
0.96
0.98
0.97
0.98
0.97
0.98
0.96
0.98
0.99
0.91
0.95
0.96
0.98
0.99
0.99
0.98
0.97
0.98
0.99
0.95
0.99
0.97
0.96
0.96
0.95
0.99
0.98
0.96
0.98
0.97
0.96
0.97
0.98
0.99
1
0.99
0.97
0.98
0.98
1
0.98
0.98
1
0.95
0.98
1
0.97
0.99
0.95
0.98
0.98
0.99
