# Supplementary material for: Skill Learning by Autonomous Robotic Playing Using Active Learning and Exploratory Behavior Composition
Source: Front Robot AI. 2020 Apr 3;7:42. doi: 10.3389/frobt.2020.00042 (PMC7806109; doi:10.3389/frobt.2020.00042)
Supplement: Supplementary file 1 [file Data_Sheet_1.ZIP › data/experiments/12_wb0.1_nc_pun50_envrew10/generic_envstat12/boredom0.1ca10.1ca20.95cb0.3cthr0.7nsthr0.5cm3statistics_7]

0.17
0.21
0.21
0.25
0.28
0.29
0.32
0.25
0.36
0.26
0.42
0.4
0.26
0.31
0.42
0.39
0.43
0.48
0.48
0.5
0.43
0.46
0.45
0.51
0.43
0.51
0.55
0.61
0.58
0.58
0.58
0.59
0.56
0.67
0.6
0.68
0.67
0.64
0.68
0.72
0.74
0.74
0.72
0.79
0.74
0.8
0.83
0.83
0.84
0.82
0.86
0.8
0.81
0.9
0.8
0.89
0.89
0.88
0.85
0.81
0.91
0.86
0.86
0.89
0.9
0.9
0.87
0.93
0.95
0.91
0.84
0.91
0.92
0.88
0.88
0.92
0.95
0.91
0.91
0.91
0.95
0.95
0.91
0.92
0.96
0.97
0.93
0.94
0.97
0.95
0.98
0.93
0.93
0.97
0.96
0.97
0.93
0.94
0.95
0.95
0.99
0.97
0.97
0.98
0.96
0.92
0.95
0.98
0.98
0.96
0.98
0.98
0.96
0.97
0.96
0.97
0.97
1
1
0.99
0.96
1
0.98
0.98
0.95
0.98
0.99
0.98
0.99
0.98
0.96
0.97
0.98
0.96
0.96
0.99
0.98
0.96
0.97
0.96
0.97
1
1
0.99
0.97
0.99
0.97
0.97
0.97
0.96
0.95
0.99
0.99
0.97
0.95
1
0.98
0.97
0.94
0.98
0.97
0.96
0.96
0.99
0.98
0.94
1
0.98
0.97
0.95
0.98
0.97
0.96
1
0.96
0.99
1
0.98
0.97
1
0.98
0.98
0.99
0.98
0.97
