# Supplementary material for: Skill Learning by Autonomous Robotic Playing Using Active Learning and Exploratory Behavior Composition
Source: Front Robot AI. 2020 Apr 3;7:42. doi: 10.3389/frobt.2020.00042 (PMC7806109; doi:10.3389/frobt.2020.00042)
Supplement: Supplementary file 1 [file Data_Sheet_1.ZIP › data/experiments/12_wb0.1_nc_pun50_envrew10/generic_envstat12/boredom0.1ca10.1ca20.95cb0.3cthr0.7nsthr0.5cm3statistics_9]

0.22
0.23
0.22
0.39
0.27
0.35
0.31
0.26
0.27
0.31
0.27
0.37
0.39
0.42
0.28
0.43
0.4
0.37
0.36
0.36
0.34
0.37
0.54
0.39
0.47
0.5
0.48
0.54
0.44
0.49
0.61
0.51
0.56
0.55
0.51
0.57
0.62
0.61
0.68
0.61
0.65
0.62
0.63
0.59
0.67
0.68
0.72
0.71
0.8
0.63
0.67
0.82
0.86
0.74
0.75
0.73
0.76
0.8
0.8
0.78
0.84
0.8
0.81
0.87
0.87
0.81
0.86
0.85
0.83
0.85
0.92
0.89
0.85
0.91
0.82
0.87
0.86
0.88
0.89
0.97
0.88
0.91
0.94
0.9
0.91
0.89
0.92
0.91
0.9
0.92
0.93
0.94
0.93
0.93
0.96
0.94
0.93
0.9
0.97
0.92
0.92
0.96
0.95
0.92
0.98
0.94
0.93
0.93
0.95
0.96
0.96
0.96
0.95
0.98
0.96
0.96
0.89
0.91
0.95
0.93
0.95
0.95
0.96
0.97
0.96
0.94
0.96
0.96
0.93
0.94
0.98
0.95
0.96
0.98
0.96
0.99
0.93
0.97
0.97
0.96
0.94
0.98
0.96
1
0.97
0.94
0.97
0.97
0.98
0.97
0.96
0.97
0.97
0.96
0.98
0.95
0.94
0.98
0.97
0.99
0.98
0.97
0.97
0.96
0.97
0.97
0.98
0.99
0.97
0.97
0.98
0.97
0.95
0.96
0.95
0.98
0.97
0.97
1
1
0.98
0.98
0.96
0.99
0.97
0.94
0.96
0.98
0.94
0.96
0.98
0.98
0.98
1
0.97
0.98
0.98
0.99
0.99
0.98
0.96
0.99
0.96
0.99
0.96
0.98
0.99
1
0.99
0.98
0.97
0.97
0.99
0.97
0.98
0.95
0.97
0.99
0.98
