# Supplementary material for: Skill Learning by Autonomous Robotic Playing Using Active Learning and Exploratory Behavior Composition
Source: Front Robot AI. 2020 Apr 3;7:42. doi: 10.3389/frobt.2020.00042 (PMC7806109; doi:10.3389/frobt.2020.00042)
Supplement: Supplementary file 1 [file Data_Sheet_1.ZIP › data/experiments/12_wb0.1_nc_pun50_envrew10/generic_envstat12_1/boredom0.1ca10.1ca20.95cb0.3cthr0.7nsthr0.5cm3statistics_20]

0.2
0.17
0.17
0.28
0.24
0.24
0.26
0.24
0.23
0.31
0.29
0.18
0.26
0.24
0.24
0.21
0.19
0.23
0.19
0.29
0.2
0.21
0.21
0.34
0.21
0.34
0.23
0.25
0.29
0.3
0.29
0.36
0.3
0.26
0.24
0.27
0.29
0.31
0.28
0.25
0.34
0.34
0.35
0.3
0.37
0.31
0.29
0.35
0.36
0.32
0.36
0.48
0.38
0.41
0.34
0.38
0.4
0.39
0.39
0.47
0.41
0.41
0.52
0.35
0.39
0.4
0.43
0.4
0.54
0.43
0.52
0.4
0.48
0.49
0.5
0.52
0.45
0.51
0.43
0.55
0.54
0.51
0.49
0.49
0.47
0.5
0.56
0.56
0.6
0.53
0.62
0.57
0.54
0.51
0.61
0.57
0.62
0.62
0.57
0.59
0.56
0.66
0.61
0.65
0.59
0.7
0.62
0.61
0.68
0.62
0.67
0.58
0.73
0.67
0.66
0.68
0.72
0.65
0.7
0.76
0.7
0.68
0.77
0.76
0.84
0.72
0.74
0.77
0.78
0.72
0.82
0.86
0.77
0.82
0.85
0.82
0.79
0.83
0.8
0.8
0.9
0.79
0.86
0.81
0.85
0.88
0.83
0.83
0.94
0.91
0.87
0.85
0.89
0.86
0.81
0.88
0.87
0.96
0.91
0.92
0.93
0.85
0.88
0.94
0.88
0.89
0.89
0.92
0.88
0.89
0.88
0.93
0.88
0.88
0.91
0.89
0.9
0.87
0.92
0.85
0.94
0.91
0.88
0.95
0.87
0.92
0.92
0.86
0.96
0.93
0.95
0.93
0.9
0.88
0.92
0.92
0.9
0.93
0.92
0.93
0.93
0.97
0.96
0.95
0.91
0.93
0.9
0.92
0.93
0.92
0.93
0.97
0.95
0.94
0.93
0.96
0.91
0.96
0.94
0.94
0.94
0.95
0.95
0.96
0.93
0.94
0.95
0.93
0.97
0.93
0.92
0.96
0.95
0.98
0.94
0.96
0.97
0.96
0.92
0.96
0.96
0.91
0.94
0.98
0.95
0.92
0.98
0.94
0.95
0.97
0.93
0.94
0.94
0.99
0.96
0.9
0.96
0.91
0.96
0.96
0.93
0.97
0.97
0.96
0.95
0.9
0.92
0.99
0.94
0.92
0.95
0.96
0.95
0.96
0.92
0.95
0.98
0.95
0.99
0.96
0.98
0.91
0.96
0.97
0.96
0.98
0.98
0.97
0.94
0.92
0.93
0.96
0.97
0.95
0.99
0.96
0.94
0.95
0.97
0.96
0.97
0.93
0.98
0.96
0.94
0.94
0.96
0.99
0.95
0.95
0.95
0.98
0.94
0.95
0.95
0.97
0.99
0.94
0.96
0.94
0.99
0.97
0.94
0.97
0.95
0.98
0.97
0.97
0.98
0.95
0.93
0.97
0.96
0.96
0.97
0.98
0.97
0.99
0.97
0.97
0.96
0.97
0.96
0.95
0.96
0.95
0.98
0.99
0.95
0.96
0.97
0.98
0.98
0.97
0.95
0.98
0.98
0.95
0.99
0.98
0.96
0.97
1
0.99
0.99
0.94
0.97
0.96
0.98
0.96
0.98
0.95
0.94
0.95
0.97
0.97
0.98
0.97
1
0.98
0.98
0.96
0.96
0.94
0.98
0.97
0.95
1
0.98
0.99
0.99
0.96
0.98
1
0.96
0.97
0.97
0.97
0.98
0.98
0.98
0.96
0.96
0.98
0.98
1
