# Supplementary material for: Skill Learning by Autonomous Robotic Playing Using Active Learning and Exploratory Behavior Composition
Source: Front Robot AI. 2020 Apr 3;7:42. doi: 10.3389/frobt.2020.00042 (PMC7806109; doi:10.3389/frobt.2020.00042)
Supplement: Supplementary file 1 [file Data_Sheet_1.ZIP › data/experiments/12_wb0.1_nc_pun50_envrew10/generic_envstat12_1/boredom0.1ca10.1ca20.95cb0.3cthr0.7nsthr0.5cm3statistics_25_var]

0.1875
0.2244
0.1824
0.16
0.1971
0.2176
0.2244
0.16
0.1344
0.1716
0.1971
0.1771
0.2016
0.2176
0.1924
0.1924
0.2059
0.1971
0.1924
0.1659
0.2016
0.1971
0.2356
0.2304
0.1824
0.21
0.2211
0.1824
0.2176
0.2016
0.1924
0.2016
0.1971
0.2016
0.2275
0.21
0.2059
0.21
0.2275
0.2244
0.1875
0.21
0.2016
0.2275
0.2331
0.2304
0.2016
0.2356
0.2139
0.2016
0.1924
0.2356
0.21
0.2331
0.2211
0.2016
0.21
0.1971
0.2139
0.2451
0.2304
0.2244
0.2176
0.24
0.2436
0.2419
0.2176
0.2436
0.2356
0.2275
0.2419
0.2484
0.2464
0.2356
0.2331
0.2419
0.2356
0.2419
0.2436
0.2496
0.2331
0.2496
0.2496
0.2464
0.2496
0.2356
0.2464
0.2464
0.2496
0.2499
0.2491
0.25
0.2484
0.2496
0.2496
0.2491
0.2496
0.2436
0.2499
0.2484
0.2499
0.24
0.2356
0.2496
0.2484
0.2484
0.2451
0.2356
0.2451
0.2484
0.24
0.2491
0.2484
0.2356
0.2499
0.2304
0.2304
0.2451
0.2379
0.24
0.2059
0.2451
0.24
0.2356
0.2331
0.2419
0.2304
0.2059
0.2176
0.2176
0.2176
0.2016
0.2176
0.1971
0.2331
0.2139
0.21
0.2139
0.2211
0.2059
0.1824
0.1716
0.2331
0.1659
0.16
0.1924
0.2176
0.2059
0.1824
0.16
0.2211
0.1411
0.1824
0.1824
0.1924
0.1344
0.1924
0.1875
0.1716
0.1476
0.1476
0.1771
0.16
0.1716
0.1539
0.1204
0.1771
0.1659
0.1204
0.0979
0.1275
0.0979
0.1659
0.1539
0.1131
0.1056
0.1275
0.1131
0.1539
0.0979
0.1411
0.1275
0.09
0.1771
0.1131
0.1204
0.0736
0.0819
0.1344
0.1539
0.1131
0.1131
0.09
0.0564
0.1056
0.1659
0.1204
0.1411
0.0979
0.1344
0.09
0.1344
0.1344
0.1275
0.0819
0.0979
0.0736
0.09
0.0384
0.1344
0.0564
0.1275
0.0819
0.0979
0.09
0.0651
0.0736
0.1344
0.0979
0.0384
0.0736
0.09
0.1056
0.0819
0.1344
0.0819
0.0736
0.0819
0.1131
0.1056
0.09
0.0736
0.0384
0.0475
0.0979
0.1056
0.0651
0.09
0.0564
0.0651
0.0736
0.0291
0.0651
0.0979
0.0819
0.0819
0.0736
0.0819
0.0736
0.1275
0.0819
0.0736
0.0651
0.0475
0.0384
0.1204
0.0979
0.0736
0.0651
0.0651
0.0736
0.0651
0.0564
0.0819
0.0384
0.0979
0.09
0.0564
0.0651
0.0196
0.0291
0.0196
0.0475
0.0384
0.0384
0.0384
0.0475
0.0651
0.0651
0.0979
0.0475
0.0651
0.0384
0.0196
0.0475
0.0384
0.0564
0.0736
0.0291
0.0651
0.0651
0.0819
0.0736
0.0651
0.0384
0.0736
0.0564
0.0564
0.0475
0.0196
0.0384
0.0651
0.0736
0.0819
0.0196
0.0564
0.0564
0.0384
0.0196
0.0736
0.0475
0.0564
0.0291
0.0564
0.0475
0.0564
0.0196
0.0819
0.0384
0.0475
0.0384
0.0651
0.09
0.0564
0.0564
0.0291
0.0384
0.0099
0.0475
0.0475
0.0384
0.0291
0.0475
0.0564
0.0291
0.0475
0.0384
0.0384
0.0196
0.0099
0.0564
0.0564
0.0291
-6.66134e-16
0.0196
0.0564
0.0475
0.0196
0.0291
0.0099
0.0196
0.0384
0.0196
0.0291
0.0384
0.0384
0.0475
0.0564
0.0475
0.0099
0.0475
0.0291
0.0651
0.0384
0.0384
0.0736
0.0475
0.0291
0.0475
0.0291
0.0099
0.0819
0.0651
0.0291
0.0291
0.0291
0.0384
0.0196
0.0196
0.0736
0.0736
0.0384
0.0291
0.0196
0.0291
0.0196
0.0384
0.0475
0.0196
0.0099
0.0196
0.0099
0.0099
0.0384
0.0291
0.0099
0.0384
0.0099
0.0384
0.0099
0.0291
0.0384
0.0384
0.0564
0.0196
0.0196
0.0291
0.0384
0.0651
0.0564
0.0651
0.0475
0.0475
0.0475
0.0196
0.0099
0.0384
0.0736
0.0196
0.0099
0.0291
0.0291
0.0475
0.0196
0.0736
0.0564
0.0291
0.0196
0.0736
0.0475
0.0291
-6.66134e-16
0.0196
0.0651
0.0291
0.0196
0.0291
0.0291
0.0384
0.0196
0.0196
0.0651
0.0291
0.0384
0.0384
0.0384
0.0196
-6.66134e-16
0.0196
0.0475
-6.66134e-16
0.0196
0.0291
0.0196
0.0196
0.0384
0.0196
0.0384
0.0196
0.0196
0.0099
0.0196
-6.66134e-16
0.0099
0.0196
0.0291
0.0475
0.0291
0.0099
0.0291
0.0291
0.0099
0.0196
0.0196
0.0196
0.0196
0.0196
-6.66134e-16
0.0291
0.0384
0.0196
0.0196
0.0291
0.0291
0.0099
0.0099
0.0196
0.0384
0.0475
0.0291
0.0196
