# Supplementary material for: Skill Learning by Autonomous Robotic Playing Using Active Learning and Exploratory Behavior Composition
Source: Front Robot AI. 2020 Apr 3;7:42. doi: 10.3389/frobt.2020.00042 (PMC7806109; doi:10.3389/frobt.2020.00042)
Supplement: Supplementary file 1 [file Data_Sheet_1.ZIP › data/experiments/12_wb0.1_nc_pun50_envrew10/generic_envstat12_1/boredom0.1ca10.1ca20.95cb0.3cthr0.7nsthr0.5cm3statistics_29]

0.26
0.23
0.18
0.21
0.32
0.27
0.25
0.32
0.26
0.28
0.28
0.3
0.23
0.32
0.26
0.3
0.26
0.26
0.31
0.33
0.28
0.25
0.25
0.24
0.22
0.24
0.3
0.31
0.35
0.28
0.24
0.33
0.29
0.3
0.26
0.24
0.41
0.33
0.24
0.33
0.37
0.25
0.27
0.31
0.27
0.26
0.33
0.29
0.29
0.31
0.36
0.4
0.29
0.3
0.33
0.35
0.31
0.3
0.28
0.33
0.3
0.38
0.31
0.42
0.35
0.36
0.33
0.31
0.28
0.33
0.34
0.37
0.35
0.37
0.47
0.44
0.38
0.37
0.35
0.35
0.41
0.32
0.36
0.39
0.44
0.44
0.4
0.39
0.45
0.44
0.48
0.58
0.46
0.38
0.52
0.48
0.43
0.43
0.48
0.47
0.49
0.52
0.42
0.42
0.47
0.51
0.43
0.48
0.49
0.48
0.5
0.55
0.43
0.52
0.47
0.54
0.51
0.48
0.51
0.64
0.42
0.54
0.48
0.56
0.48
0.57
0.62
0.54
0.5
0.55
0.55
0.61
0.53
0.51
0.58
0.57
0.6
0.58
0.5
0.56
0.65
0.67
0.59
0.58
0.62
0.61
0.7
0.63
0.64
0.61
0.65
0.63
0.67
0.62
0.64
0.72
0.61
0.65
0.61
0.62
0.6
0.64
0.6
0.76
0.7
0.67
0.68
0.62
0.68
0.71
0.57
0.71
0.79
0.72
0.76
0.67
0.72
0.81
0.73
0.74
0.68
0.69
0.79
0.74
0.74
0.82
0.8
0.75
0.78
0.79
0.78
0.81
0.8
0.83
0.72
0.83
0.76
0.76
0.79
0.81
0.81
0.81
0.82
0.77
0.75
0.79
0.78
0.82
0.84
0.87
0.77
0.83
0.77
0.85
0.87
0.78
0.86
0.82
0.78
0.84
0.91
0.89
0.89
0.82
0.93
0.87
0.88
0.82
0.82
0.85
0.87
0.84
0.92
0.91
0.83
0.92
0.87
0.87
0.84
0.87
0.9
0.87
0.82
0.88
0.84
0.92
0.87
0.89
0.91
0.88
0.89
0.87
0.9
0.9
0.96
0.91
0.9
0.91
0.96
0.95
0.93
0.92
0.9
0.93
0.89
0.92
0.91
0.89
0.93
0.91
0.92
0.85
0.91
0.85
0.94
0.94
0.91
0.92
0.95
0.91
0.93
0.9
0.91
0.93
0.94
0.92
0.92
0.93
0.88
0.97
0.91
0.92
0.94
0.89
0.91
0.94
0.9
0.94
0.89
0.9
0.91
0.94
0.89
0.93
0.91
0.88
0.92
0.95
0.92
0.96
0.92
0.91
0.96
0.91
0.97
0.94
0.96
0.94
0.95
0.92
0.96
0.96
0.94
0.96
0.9
0.96
0.96
0.96
0.97
0.96
0.96
0.96
0.95
0.9
0.94
0.97
0.95
0.98
0.93
0.94
0.97
0.96
0.92
0.96
0.95
0.91
0.97
0.92
0.96
0.94
0.94
0.98
0.89
0.95
0.96
0.95
0.99
0.96
0.92
0.93
0.88
0.93
0.94
0.97
0.96
0.98
0.97
0.98
0.97
0.94
0.96
0.93
0.94
0.95
0.95
0.96
0.96
0.98
0.96
0.92
0.96
0.95
0.98
0.95
0.98
0.99
0.95
0.98
0.99
0.95
0.96
0.95
0.92
0.97
0.98
0.95
0.97
0.95
0.98
0.96
0.95
0.95
0.93
0.94
0.97
0.95
0.97
0.91
0.95
0.93
0.97
0.93
0.97
0.98
0.97
1
0.98
0.99
0.97
0.97
0.98
0.97
0.94
0.89
0.99
0.94
0.96
0.98
0.91
0.96
0.94
0.97
0.97
0.88
0.97
0.97
0.96
0.95
0.94
0.93
0.98
0.95
0.97
0.98
0.98
0.99
0.96
0.99
0.94
0.98
0.95
0.93
0.97
0.97
0.97
0.99
0.96
0.97
0.99
0.97
0.96
0.98
0.98
0.98
0.94
0.95
0.96
0.95
0.97
0.97
1
0.96
0.99
0.98
0.99
0.97
0.99
0.98
0.95
0.99
0.97
0.96
0.98
0.94
0.95
0.97
0.97
0.97
0.97
0.95
0.98
0.97
0.98
0.97
0.99
0.98
0.98
0.98
0.99
0.98
0.98
0.95
0.93
0.95
0.97
0.99
0.99
0.99
0.97
0.99
0.97
0.97
0.95
0.96
0.97
0.97
0.96
0.97
0.99
0.97
0.96
0.97
0.98
0.96
0.97
0.97
0.95
0.94
0.94
0.98
0.97
0.96
0.99
0.99
0.98
0.99
0.96
0.99
0.96
0.96
0.98
0.97
0.97
0.97
0.98
0.98
1
0.97
0.99
0.98
0.97
0.98
0.99
0.97
0.99
0.99
0.97
0.97
0.95
