# Supplementary material for: Skill Learning by Autonomous Robotic Playing Using Active Learning and Exploratory Behavior Composition
Source: Front Robot AI. 2020 Apr 3;7:42. doi: 10.3389/frobt.2020.00042 (PMC7806109; doi:10.3389/frobt.2020.00042)
Supplement: Supplementary file 1 [file Data_Sheet_1.ZIP › data/experiments/12_wb0.1_nc_pun50_envrew10/generic_envstat12_1/boredom0.1ca10.1ca20.95cb0.3cthr0.7nsthr0.5cm3statistics_3]

0.22
0.34
0.3
0.35
0.39
0.25
0.33
0.39
0.48
0.47
0.48
0.51
0.56
0.48
0.59
0.59
0.66
0.55
0.6
0.69
0.68
0.77
0.77
0.81
0.81
0.84
0.77
0.87
0.8
0.93
0.88
0.9
0.89
0.93
0.87
0.92
0.89
0.9
0.91
0.95
0.92
0.95
0.9
0.95
0.93
0.97
0.93
0.95
0.96
0.98
0.96
0.97
0.95
0.98
0.94
0.95
0.98
0.97
0.98
0.98
0.96
0.95
0.97
0.96
0.96
0.96
0.97
0.97
0.97
0.98
0.96
0.97
0.97
0.96
0.96
0.95
0.97
0.98
0.97
0.98
0.97
1
0.96
0.97
0.99
0.97
0.97
0.98
0.96
0.97
0.98
0.97
0.98
0.98
1
0.99
0.99
0.97
0.98
1
0.99
0.97
1
0.99
0.98
0.99
0.98
1
0.99
0.99
0.97
0.97
0.99
0.97
0.97
1
1
