# Supplementary material for: Skill Learning by Autonomous Robotic Playing Using Active Learning and Exploratory Behavior Composition
Source: Front Robot AI. 2020 Apr 3;7:42. doi: 10.3389/frobt.2020.00042 (PMC7806109; doi:10.3389/frobt.2020.00042)
Supplement: Supplementary file 1 [file Data_Sheet_1.ZIP › data/experiments/12_wb0.1_nc_pun50_envrew10/generic_envstat12_1/boredom0.1ca10.1ca20.95cb0.3cthr0.7nsthr0.5cm3statistics_4]

0.29
0.29
0.25
0.28
0.3
0.34
0.37
0.38
0.44
0.43
0.4
0.43
0.5
0.51
0.47
0.57
0.55
0.69
0.58
0.62
0.61
0.65
0.64
0.68
0.69
0.76
0.76
0.72
0.81
0.85
0.84
0.81
0.86
0.87
0.85
0.9
0.86
0.88
0.83
0.95
0.95
0.9
0.95
0.9
0.88
0.9
0.92
0.95
0.93
0.93
0.89
0.96
0.91
0.92
0.93
0.97
0.95
0.97
0.94
0.96
0.98
0.98
0.96
0.97
0.95
0.98
0.94
0.96
0.97
0.99
0.98
0.94
0.91
0.96
0.98
0.99
0.92
0.97
0.96
0.97
0.95
0.98
0.97
0.96
0.98
0.98
0.96
0.99
0.99
0.95
0.96
0.99
0.98
0.97
0.97
0.98
0.99
0.98
0.99
0.99
0.99
0.97
0.97
0.98
0.96
0.98
0.98
0.99
0.99
0.99
0.99
0.98
0.97
0.96
0.98
0.99
0.99
0.99
0.97
0.99
0.99
0.99
0.97
0.99
0.98
0.93
0.98
0.97
0.99
0.99
0.98
0.98
1
0.99
