# Supplementary material for: Skill Learning by Autonomous Robotic Playing Using Active Learning and Exploratory Behavior Composition
Source: Front Robot AI. 2020 Apr 3;7:42. doi: 10.3389/frobt.2020.00042 (PMC7806109; doi:10.3389/frobt.2020.00042)
Supplement: Supplementary file 1 [file Data_Sheet_1.ZIP › data/experiments/12_wb0.1_nc_pun50_envrew10/generic_envstat12_1/boredom0.1ca10.1ca20.95cb0.3cthr0.7nsthr0.5cm3statistics_5]

0.29
0.27
0.3
0.27
0.37
0.27
0.45
0.32
0.39
0.33
0.43
0.41
0.45
0.49
0.53
0.51
0.54
0.47
0.58
0.51
0.54
0.57
0.6
0.59
0.65
0.64
0.65
0.73
0.69
0.64
0.74
0.77
0.72
0.82
0.77
0.81
0.8
0.83
0.84
0.79
0.83
0.82
0.92
0.82
0.85
0.92
0.93
0.92
0.95
0.92
0.89
0.94
0.92
0.94
0.94
0.97
0.91
0.93
0.98
0.93
0.91
0.99
0.95
0.92
0.93
0.9
0.97
0.96
0.92
0.97
0.91
0.96
0.93
0.96
0.95
0.93
0.96
0.93
0.98
0.97
0.96
0.96
0.96
0.93
0.94
0.95
0.96
0.96
0.97
0.97
0.92
0.97
0.95
0.98
0.97
0.97
0.97
0.99
0.98
1
0.98
1
0.97
0.98
0.96
0.96
0.95
0.97
0.97
0.97
0.97
0.95
0.98
0.97
0.98
0.98
0.98
0.97
0.97
0.99
0.99
1
0.98
0.98
0.96
0.99
0.97
1
0.98
0.98
0.99
0.99
1
1
0.96
0.97
0.98
0.99
0.98
0.96
0.98
0.98
0.98
0.99
0.98
0.98
0.98
0.99
0.95
0.99
0.99
