# Supplementary material for: Skill Learning by Autonomous Robotic Playing Using Active Learning and Exploratory Behavior Composition
Source: Front Robot AI. 2020 Apr 3;7:42. doi: 10.3389/frobt.2020.00042 (PMC7806109; doi:10.3389/frobt.2020.00042)
Supplement: Supplementary file 1 [file Data_Sheet_1.ZIP › data/experiments/12_wb0.1_nc_pun50_envrew10/generic_envstat12_1/boredom0.1ca10.1ca20.95cb0.3cthr0.7nsthr0.5cm3statistics_6]

0.21
0.2
0.24
0.28
0.29
0.39
0.31
0.33
0.44
0.39
0.5
0.42
0.37
0.38
0.45
0.39
0.51
0.54
0.56
0.53
0.47
0.53
0.51
0.58
0.52
0.65
0.62
0.69
0.64
0.63
0.61
0.65
0.7
0.8
0.76
0.66
0.75
0.76
0.76
0.84
0.79
0.83
0.78
0.82
0.86
0.9
0.79
0.79
0.85
0.86
0.9
0.88
0.93
0.91
0.83
0.94
0.9
0.93
0.91
0.91
0.89
0.96
0.96
0.89
0.91
0.88
0.96
0.92
0.95
0.91
0.97
0.9
0.97
0.96
0.95
0.93
0.93
0.94
0.96
0.93
0.95
0.96
0.98
0.95
0.98
0.94
0.95
0.99
0.95
0.93
0.93
0.96
0.97
0.95
0.95
0.99
0.96
0.97
0.98
0.98
0.96
0.95
0.97
0.99
0.97
0.98
1
0.97
0.97
0.98
0.96
0.97
0.92
0.97
0.97
0.97
0.97
0.89
0.99
0.98
0.99
0.98
0.99
0.97
0.97
0.99
0.97
1
0.98
0.99
0.97
0.99
0.98
0.95
0.97
0.97
0.98
0.99
0.96
0.96
0.97
0.96
0.97
1
0.98
0.97
0.98
0.95
0.96
0.98
0.96
0.98
1
1
0.97
0.97
0.98
0.99
0.98
0.99
0.94
0.97
0.98
0.99
0.94
0.98
0.97
0.98
