# Supplementary material for: Skill Learning by Autonomous Robotic Playing Using Active Learning and Exploratory Behavior Composition
Source: Front Robot AI. 2020 Apr 3;7:42. doi: 10.3389/frobt.2020.00042 (PMC7806109; doi:10.3389/frobt.2020.00042)
Supplement: Supplementary file 1 [file Data_Sheet_1.ZIP › data/experiments/12_wb0.1_nc_pun50_envrew10/generic_envstat12_11/boredom0.1ca10.1ca20.95cb0.3cthr0.7nsthr0.5cm3statistics_11]

0.25
0.22
0.26
0.29
0.24
0.23
0.31
0.3
0.36
0.21
0.3
0.32
0.25
0.33
0.38
0.35
0.33
0.33
0.42
0.39
0.34
0.38
0.38
0.41
0.42
0.34
0.42
0.37
0.5
0.46
0.46
0.45
0.5
0.39
0.6
0.43
0.53
0.47
0.52
0.51
0.52
0.54
0.55
0.56
0.54
0.51
0.58
0.6
0.61
0.64
0.69
0.55
0.65
0.69
0.78
0.67
0.68
0.65
0.68
0.77
0.68
0.74
0.78
0.76
0.7
0.81
0.79
0.77
0.77
0.73
0.74
0.77
0.83
0.85
0.77
0.87
0.82
0.88
0.88
0.86
0.91
0.88
0.86
0.87
0.9
0.87
0.84
0.88
0.89
0.89
0.87
0.94
0.88
0.91
0.88
0.86
0.9
0.93
0.91
0.89
0.93
0.92
0.93
0.92
0.89
0.93
0.9
0.91
0.91
0.88
0.95
0.89
0.93
0.9
0.95
0.97
0.9
0.95
0.96
0.92
0.92
0.95
0.89
0.97
0.98
0.91
0.94
0.95
0.92
0.95
0.91
0.97
0.92
0.97
0.97
0.98
0.97
0.94
0.97
0.94
0.96
0.94
0.94
0.96
0.98
0.99
0.96
0.93
0.94
0.9
0.96
0.94
0.97
0.97
0.94
0.96
0.97
0.95
0.92
0.95
0.97
0.97
0.96
0.95
0.99
0.93
0.98
0.99
0.97
0.94
0.96
0.98
0.95
0.92
0.96
0.97
0.95
0.94
0.96
0.98
0.96
0.94
0.98
0.97
0.98
0.95
1
0.96
0.99
0.97
0.96
0.94
0.95
0.97
0.94
0.98
0.93
0.96
0.99
0.99
0.97
0.98
0.99
0.98
0.98
0.97
0.99
0.99
0.98
0.98
0.97
0.98
0.96
0.98
0.95
1
1
0.93
0.96
0.97
0.98
0.97
0.96
0.97
0.94
1
1
0.96
0.94
0.97
0.97
0.98
0.97
0.97
0.98
0.95
0.99
0.99
0.92
0.95
1
0.94
0.99
0.98
0.99
0.95
0.97
0.99
0.96
0.97
0.99
0.97
0.96
