# Supplementary material for: Skill Learning by Autonomous Robotic Playing Using Active Learning and Exploratory Behavior Composition
Source: Front Robot AI. 2020 Apr 3;7:42. doi: 10.3389/frobt.2020.00042 (PMC7806109; doi:10.3389/frobt.2020.00042)
Supplement: Supplementary file 1 [file Data_Sheet_1.ZIP › data/experiments/12_wb0.1_nc_pun50_envrew10/generic_envstat12_11/boredom0.1ca10.1ca20.95cb0.3cthr0.7nsthr0.5cm3statistics_14]

0.23
0.33
0.26
0.24
0.3
0.26
0.37
0.28
0.28
0.29
0.32
0.33
0.3
0.33
0.29
0.3
0.29
0.37
0.35
0.35
0.3
0.38
0.4
0.36
0.31
0.31
0.34
0.39
0.36
0.38
0.39
0.34
0.35
0.42
0.28
0.47
0.42
0.35
0.47
0.37
0.45
0.51
0.35
0.51
0.54
0.49
0.46
0.39
0.49
0.5
0.54
0.51
0.54
0.51
0.62
0.59
0.56
0.63
0.55
0.53
0.6
0.61
0.67
0.67
0.62
0.63
0.6
0.55
0.64
0.67
0.7
0.68
0.62
0.72
0.68
0.66
0.67
0.72
0.71
0.75
0.75
0.7
0.73
0.76
0.8
0.77
0.82
0.75
0.77
0.79
0.81
0.76
0.86
0.82
0.86
0.81
0.77
0.78
0.84
0.85
0.87
0.82
0.83
0.78
0.89
0.84
0.84
0.87
0.86
0.83
0.84
0.87
0.8
0.88
0.89
0.96
0.85
0.9
0.88
0.9
0.88
0.92
0.87
0.91
0.82
0.94
0.96
0.92
0.91
0.95
0.92
0.94
0.92
0.93
0.92
0.95
0.94
0.89
0.93
0.94
0.96
0.96
0.93
0.9
0.95
0.95
0.92
0.92
0.89
0.95
0.95
0.98
0.92
0.95
0.89
0.97
0.95
0.96
0.94
0.92
0.92
0.93
0.97
0.95
0.95
0.89
0.93
0.92
0.92
0.93
0.91
0.98
0.95
0.96
0.91
0.97
0.96
0.94
0.94
0.93
0.97
0.92
0.98
0.95
0.93
0.95
0.93
0.93
0.93
0.94
0.96
0.96
0.93
0.95
0.93
0.95
0.96
0.94
0.96
0.95
0.95
0.98
0.97
0.96
0.96
0.95
0.99
0.96
0.97
0.93
0.96
0.94
0.96
0.97
0.97
0.99
0.94
0.98
0.94
0.97
0.98
0.95
0.97
0.94
1
0.97
0.98
0.93
0.95
0.99
0.94
0.98
0.98
0.97
0.92
0.97
0.98
0.96
0.96
0.96
0.96
0.96
0.98
0.95
0.96
0.98
0.97
0.96
0.99
0.97
0.94
0.92
0.94
0.98
0.99
0.99
0.97
1
0.99
0.98
0.99
0.98
0.98
0.98
0.98
0.97
0.98
0.99
0.97
0.98
0.98
0.97
0.98
0.98
0.97
1
0.95
0.98
0.93
0.99
0.95
0.95
0.95
0.98
0.98
0.99
0.98
0.96
0.97
0.98
0.95
0.98
0.98
0.94
0.99
0.98
0.99
0.97
0.97
0.99
0.99
0.97
0.98
0.97
