# Supplementary material for: Skill Learning by Autonomous Robotic Playing Using Active Learning and Exploratory Behavior Composition
Source: Front Robot AI. 2020 Apr 3;7:42. doi: 10.3389/frobt.2020.00042 (PMC7806109; doi:10.3389/frobt.2020.00042)
Supplement: Supplementary file 1 [file Data_Sheet_1.ZIP › data/experiments/12_wb0.1_nc_pun50_envrew10/generic_envstat12_11/boredom0.1ca10.1ca20.95cb0.3cthr0.7nsthr0.5cm3statistics_22]

0.16
0.25
0.22
0.31
0.23
0.29
0.31
0.22
0.29
0.21
0.27
0.25
0.32
0.2
0.28
0.25
0.29
0.25
0.31
0.31
0.25
0.31
0.26
0.17
0.32
0.35
0.3
0.25
0.38
0.27
0.27
0.36
0.25
0.44
0.26
0.43
0.3
0.35
0.34
0.32
0.29
0.32
0.33
0.34
0.39
0.35
0.35
0.3
0.39
0.4
0.36
0.31
0.37
0.33
0.42
0.36
0.42
0.38
0.45
0.4
0.36
0.5
0.46
0.47
0.34
0.5
0.45
0.44
0.39
0.45
0.5
0.58
0.49
0.48
0.5
0.5
0.63
0.49
0.57
0.48
0.55
0.53
0.55
0.53
0.53
0.61
0.53
0.58
0.61
0.55
0.64
0.62
0.59
0.67
0.6
0.59
0.62
0.6
0.63
0.57
0.68
0.66
0.64
0.67
0.62
0.66
0.69
0.65
0.67
0.59
0.7
0.7
0.63
0.73
0.71
0.75
0.7
0.74
0.67
0.73
0.65
0.79
0.69
0.73
0.72
0.73
0.81
0.74
0.75
0.84
0.77
0.8
0.78
0.81
0.78
0.82
0.84
0.72
0.79
0.84
0.81
0.8
0.91
0.78
0.83
0.78
0.81
0.76
0.79
0.87
0.79
0.85
0.85
0.8
0.88
0.79
0.83
0.81
0.86
0.88
0.91
0.86
0.8
0.87
0.88
0.85
0.78
0.87
0.87
0.91
0.91
0.93
0.93
0.91
0.92
0.84
0.84
0.88
0.91
0.91
0.9
0.91
0.92
0.95
0.91
0.86
0.93
0.81
0.9
0.87
0.91
0.93
0.92
0.87
0.91
0.86
0.95
0.88
0.92
0.94
0.88
0.87
0.89
0.86
0.9
0.89
0.87
0.92
0.9
0.94
0.86
0.96
0.95
0.92
0.93
0.95
0.94
0.94
0.91
0.91
0.92
0.86
0.95
0.91
0.95
0.93
0.9
0.91
0.9
0.96
0.92
0.94
0.94
0.95
0.96
0.9
0.95
0.89
0.95
0.9
0.92
0.98
0.92
0.94
0.93
0.95
0.9
0.92
0.94
0.94
0.96
0.94
0.93
0.95
0.96
0.93
0.96
0.95
0.96
0.94
0.95
0.98
0.89
0.96
0.96
0.92
0.96
0.98
0.98
0.95
0.94
0.91
0.92
0.95
0.98
0.96
0.96
0.98
0.93
0.95
0.94
0.94
0.94
0.99
0.94
0.98
0.96
0.98
0.94
0.97
0.96
0.96
0.96
0.97
0.96
0.96
0.99
0.95
0.95
0.96
0.97
0.95
0.95
0.96
0.97
0.96
0.97
0.94
0.98
0.98
0.95
0.98
0.94
0.96
0.94
0.92
0.96
0.94
0.98
0.91
0.94
0.95
0.95
0.96
0.96
0.93
0.95
0.93
0.96
0.99
0.93
0.97
0.95
0.95
0.96
0.99
0.98
0.99
0.98
0.95
0.96
0.96
0.97
0.97
0.96
0.98
0.98
0.97
0.97
0.94
0.95
0.99
0.99
0.98
0.89
0.96
0.97
0.97
0.95
0.94
0.93
0.96
0.93
0.97
0.96
0.96
0.98
0.97
0.95
0.97
0.99
0.97
0.98
0.95
0.97
0.97
0.99
0.98
0.95
0.97
0.98
0.97
0.98
0.97
0.97
0.96
0.96
0.97
0.96
0.96
1
0.99
0.95
0.94
0.98
0.94
0.98
0.95
0.97
0.94
0.97
0.97
0.99
0.98
0.97
0.99
0.97
0.98
0.99
0.98
0.98
0.96
0.96
0.99
0.96
0.99
0.96
0.99
0.96
0.96
0.95
0.98
0.98
0.99
0.94
0.98
0.99
0.95
0.96
0.98
0.98
0.97
0.97
0.98
0.97
0.95
0.97
0.96
0.98
0.96
