# Supplementary material for: Skill Learning by Autonomous Robotic Playing Using Active Learning and Exploratory Behavior Composition
Source: Front Robot AI. 2020 Apr 3;7:42. doi: 10.3389/frobt.2020.00042 (PMC7806109; doi:10.3389/frobt.2020.00042)
Supplement: Supplementary file 1 [file Data_Sheet_1.ZIP › data/experiments/12_wb0.1_nc_pun50_envrew10/generic_envstat12_11/boredom0.1ca10.1ca20.95cb0.3cthr0.7nsthr0.5cm3statistics_25]

0.21
0.23
0.18
0.32
0.4
0.25
0.29
0.23
0.21
0.29
0.21
0.2
0.27
0.16
0.18
0.35
0.17
0.22
0.21
0.24
0.35
0.19
0.34
0.31
0.27
0.31
0.28
0.19
0.28
0.29
0.28
0.26
0.3
0.28
0.23
0.26
0.2
0.21
0.27
0.28
0.36
0.24
0.28
0.24
0.25
0.27
0.3
0.33
0.33
0.27
0.34
0.36
0.29
0.29
0.32
0.31
0.33
0.29
0.38
0.31
0.35
0.35
0.36
0.34
0.33
0.41
0.39
0.35
0.37
0.34
0.39
0.31
0.43
0.44
0.45
0.28
0.42
0.37
0.35
0.42
0.44
0.49
0.46
0.51
0.41
0.39
0.42
0.39
0.49
0.45
0.47
0.43
0.46
0.45
0.57
0.6
0.54
0.59
0.46
0.5
0.39
0.58
0.45
0.51
0.46
0.54
0.54
0.53
0.59
0.57
0.54
0.47
0.57
0.56
0.55
0.55
0.65
0.57
0.64
0.63
0.62
0.65
0.6
0.58
0.57
0.69
0.61
0.65
0.66
0.66
0.66
0.74
0.62
0.71
0.62
0.64
0.75
0.66
0.69
0.73
0.64
0.6
0.69
0.67
0.69
0.74
0.7
0.74
0.75
0.75
0.77
0.78
0.63
0.69
0.73
0.74
0.72
0.79
0.77
0.79
0.73
0.79
0.76
0.84
0.78
0.75
0.74
0.87
0.82
0.84
0.74
0.83
0.87
0.88
0.84
0.82
0.83
0.83
0.78
0.82
0.85
0.81
0.86
0.84
0.89
0.89
0.81
0.81
0.85
0.84
0.82
0.83
0.83
0.89
0.88
0.89
0.86
0.87
0.85
0.85
0.9
0.86
0.88
0.91
0.85
0.91
0.91
0.88
0.91
0.87
0.91
0.95
0.94
0.94
0.88
0.92
0.92
0.85
0.93
0.89
0.9
0.88
0.89
0.91
0.91
0.89
0.93
0.94
0.91
0.89
0.94
0.92
0.92
0.91
0.88
0.9
0.92
0.91
0.91
0.96
0.92
0.95
0.93
0.93
0.93
0.93
0.93
0.92
0.95
0.95
0.94
0.87
0.94
0.91
0.94
0.94
0.86
0.97
0.92
0.94
0.92
0.96
0.91
0.89
0.95
0.96
0.9
0.96
0.91
0.91
0.95
0.96
0.96
0.91
0.92
0.95
0.97
0.91
0.94
0.94
0.89
0.89
0.91
0.97
0.95
0.92
0.91
0.97
0.95
0.93
0.94
0.95
0.96
0.94
0.94
0.91
0.92
0.97
0.98
0.98
0.91
0.96
0.94
0.96
0.94
0.95
0.94
0.97
0.91
0.98
0.95
0.98
0.95
0.92
0.95
0.96
0.97
0.98
0.96
0.95
0.95
0.96
0.94
0.97
0.95
0.96
0.93
0.93
0.95
0.94
0.98
0.94
0.91
0.98
0.96
0.95
0.98
0.97
0.96
0.94
0.99
0.97
0.96
0.96
0.95
0.98
0.98
0.95
0.95
0.93
0.93
0.97
0.96
0.91
0.99
0.97
0.97
0.96
0.96
0.98
0.95
0.97
0.98
0.91
0.98
0.93
0.94
0.97
0.95
0.99
0.97
0.94
0.95
0.91
0.98
0.97
0.98
0.98
0.94
0.97
0.96
0.96
0.97
0.98
0.98
0.95
0.96
0.97
0.98
0.96
1
0.95
0.95
0.98
0.95
0.93
0.99
0.98
0.98
0.96
0.97
0.95
0.97
0.94
0.96
0.97
0.95
0.97
0.96
0.95
0.95
0.97
0.94
0.96
0.98
1
0.98
0.99
0.97
0.92
0.95
0.95
0.98
0.95
0.97
0.98
0.98
0.99
0.95
0.98
0.98
0.99
0.95
0.97
0.95
0.97
0.96
0.97
0.98
1
0.98
0.95
0.98
0.98
0.96
0.97
1
0.97
0.98
0.96
0.98
0.98
0.99
0.96
0.95
0.98
0.98
0.98
0.98
0.97
0.99
0.99
0.99
1
0.93
0.97
0.96
0.99
0.98
0.97
0.98
1
0.97
0.99
0.97
0.96
0.96
0.96
0.97
0.98
0.98
0.98
0.96
0.97
0.98
0.96
0.97
0.97
0.99
0.97
0.97
