# Supplementary material for: Skill Learning by Autonomous Robotic Playing Using Active Learning and Exploratory Behavior Composition
Source: Front Robot AI. 2020 Apr 3;7:42. doi: 10.3389/frobt.2020.00042 (PMC7806109; doi:10.3389/frobt.2020.00042)
Supplement: Supplementary file 1 [file Data_Sheet_1.ZIP › data/experiments/12_wb0.1_nc_pun50_envrew10/generic_envstat12_11/boredom0.1ca10.1ca20.95cb0.3cthr0.7nsthr0.5cm3statistics_29]

0.28
0.21
0.27
0.24
0.28
0.31
0.2
0.23
0.21
0.31
0.22
0.23
0.29
0.25
0.21
0.29
0.23
0.23
0.18
0.25
0.31
0.25
0.25
0.2
0.28
0.2
0.23
0.36
0.32
0.3
0.32
0.28
0.18
0.28
0.28
0.28
0.35
0.24
0.3
0.28
0.24
0.29
0.19
0.27
0.28
0.34
0.3
0.28
0.36
0.3
0.29
0.33
0.42
0.29
0.33
0.35
0.37
0.3
0.37
0.25
0.32
0.35
0.32
0.42
0.33
0.34
0.4
0.36
0.38
0.38
0.31
0.37
0.31
0.44
0.36
0.4
0.4
0.49
0.44
0.35
0.44
0.31
0.46
0.44
0.44
0.49
0.48
0.49
0.46
0.48
0.44
0.41
0.43
0.53
0.34
0.39
0.52
0.52
0.45
0.53
0.57
0.49
0.5
0.46
0.54
0.54
0.46
0.53
0.55
0.52
0.52
0.54
0.56
0.59
0.5
0.63
0.61
0.58
0.57
0.64
0.62
0.6
0.6
0.59
0.59
0.58
0.65
0.5
0.55
0.57
0.6
0.68
0.64
0.52
0.58
0.62
0.58
0.65
0.67
0.63
0.57
0.61
0.57
0.64
0.7
0.63
0.65
0.72
0.65
0.68
0.7
0.72
0.65
0.68
0.67
0.64
0.69
0.72
0.74
0.7
0.68
0.76
0.63
0.68
0.78
0.68
0.77
0.72
0.79
0.79
0.68
0.69
0.75
0.79
0.78
0.74
0.73
0.74
0.8
0.78
0.77
0.82
0.83
0.79
0.85
0.79
0.77
0.8
0.79
0.76
0.85
0.82
0.81
0.81
0.83
0.86
0.84
0.78
0.82
0.82
0.89
0.84
0.8
0.88
0.8
0.84
0.85
0.81
0.88
0.85
0.8
0.9
0.8
0.93
0.92
0.88
0.8
0.79
0.91
0.85
0.87
0.86
0.84
0.87
0.91
0.82
0.85
0.89
0.9
0.87
0.87
0.85
0.91
0.89
0.83
0.88
0.91
0.87
0.88
0.93
0.91
0.89
0.88
0.93
0.86
0.91
0.89
0.89
0.86
0.9
0.9
0.94
0.85
0.92
0.94
0.91
0.92
0.84
0.93
0.93
0.95
0.9
0.95
0.92
0.89
0.88
0.92
0.94
0.89
0.95
0.89
0.87
0.9
0.92
0.9
0.89
0.88
0.95
0.91
0.93
0.9
0.96
0.96
0.94
0.93
0.93
0.89
0.93
0.93
0.96
0.94
0.92
0.94
0.92
0.88
0.96
0.95
0.97
0.92
0.95
0.98
0.95
0.96
0.92
0.98
0.9
0.93
0.93
0.97
0.93
0.93
0.94
0.97
0.94
0.91
0.91
0.94
0.92
0.92
0.95
0.94
0.96
0.94
0.95
0.9
0.9
0.96
0.93
0.92
0.95
0.94
0.94
0.95
0.93
0.99
0.89
0.9
0.92
0.96
0.91
0.95
0.96
0.96
0.93
0.95
0.95
0.96
0.95
0.95
0.94
0.93
0.91
0.96
0.9
0.93
0.95
0.97
0.96
0.97
0.92
0.98
0.97
0.92
0.95
0.97
0.95
0.95
0.91
0.95
0.97
0.96
0.98
0.95
0.91
0.97
0.94
0.95
0.96
0.92
0.93
0.92
0.98
0.92
0.96
0.96
0.95
0.99
0.99
0.99
0.93
0.92
0.98
0.93
0.95
0.94
0.93
0.95
0.96
0.91
0.96
0.98
0.91
0.98
0.97
0.99
0.94
0.98
0.96
0.97
0.96
0.96
0.94
0.96
0.97
0.97
0.97
0.94
0.96
0.94
0.98
0.96
0.94
0.95
0.98
0.98
0.99
0.96
0.98
0.94
0.96
0.97
0.96
0.99
0.96
0.96
0.97
0.98
0.95
1
0.97
0.95
0.99
0.97
0.95
0.97
0.98
0.98
0.99
0.96
0.98
0.97
0.95
0.94
0.94
1
0.98
0.96
0.95
0.96
0.98
0.97
0.97
0.92
0.98
0.99
0.96
0.96
0.96
0.95
0.95
0.95
0.94
0.99
0.97
0.96
0.95
0.98
0.98
0.99
0.97
0.98
0.98
0.99
0.96
0.97
0.96
0.95
0.95
0.95
0.96
0.97
0.96
0.97
0.96
0.97
0.96
0.99
0.96
1
0.99
0.95
0.97
0.96
0.95
0.93
0.99
1
0.97
0.93
0.95
0.97
0.97
0.95
0.95
0.98
0.93
0.97
0.93
0.99
0.97
1
0.98
0.95
0.98
0.98
0.98
0.96
0.98
0.95
0.95
0.97
0.96
0.99
0.99
0.99
0.99
0.95
0.99
0.96
0.97
0.99
0.96
0.99
0.98
0.97
0.96
0.96
0.96
0.96
0.96
0.99
0.96
1
0.96
1
0.99
0.97
0.95
0.96
