# Supplementary material for: Skill Learning by Autonomous Robotic Playing Using Active Learning and Exploratory Behavior Composition
Source: Front Robot AI. 2020 Apr 3;7:42. doi: 10.3389/frobt.2020.00042 (PMC7806109; doi:10.3389/frobt.2020.00042)
Supplement: Supplementary file 1 [file Data_Sheet_1.ZIP › data/experiments/12_wb0.1_nc_pun50_envrew10/generic_envstat12_11/boredom0.1ca10.1ca20.95cb0.3cthr0.7nsthr0.5cm3statistics_4]

0.24
0.29
0.43
0.4
0.35
0.42
0.44
0.47
0.4
0.43
0.41
0.45
0.44
0.56
0.51
0.55
0.6
0.66
0.61
0.68
0.66
0.62
0.71
0.8
0.7
0.76
0.77
0.79
0.81
0.84
0.77
0.84
0.88
0.84
0.89
0.86
0.81
0.92
0.88
0.91
0.93
0.94
0.89
0.9
0.93
0.97
0.95
0.89
0.95
0.96
0.96
0.94
0.96
0.96
0.91
0.9
0.94
0.95
0.95
0.97
0.94
0.9
0.96
0.98
0.97
0.95
0.95
0.94
0.94
0.97
0.96
0.95
0.96
0.97
0.96
0.97
0.99
0.97
0.98
0.96
0.94
0.99
0.99
0.96
0.98
0.95
0.99
0.97
0.96
0.99
0.99
0.95
1
0.99
0.96
0.99
0.97
0.96
0.99
0.98
0.98
0.97
0.97
0.97
0.99
0.98
0.95
0.96
0.99
0.99
1
0.98
0.96
0.97
1
0.97
0.98
0.99
0.96
0.96
0.98
0.98
0.98
0.99
0.98
0.99
1
0.98
0.96
1
0.99
0.99
0.99
1
