# Supplementary material for: Skill Learning by Autonomous Robotic Playing Using Active Learning and Exploratory Behavior Composition
Source: Front Robot AI. 2020 Apr 3;7:42. doi: 10.3389/frobt.2020.00042 (PMC7806109; doi:10.3389/frobt.2020.00042)
Supplement: Supplementary file 1 [file Data_Sheet_1.ZIP › data/experiments/12_wb0.1_nc_pun50_envrew10/generic_envstat12_11/boredom0.1ca10.1ca20.95cb0.3cthr0.7nsthr0.5cm3statistics_5]

0.18
0.24
0.25
0.3
0.34
0.24
0.29
0.39
0.36
0.41
0.35
0.51
0.39
0.39
0.5
0.44
0.57
0.55
0.51
0.58
0.6
0.53
0.65
0.55
0.62
0.67
0.6
0.64
0.66
0.71
0.71
0.78
0.7
0.77
0.77
0.78
0.76
0.83
0.81
0.76
0.83
0.89
0.87
0.88
0.92
0.89
0.9
0.83
0.87
0.87
0.91
0.9
0.94
0.97
0.91
0.91
0.94
0.9
0.91
0.96
0.92
0.95
0.9
0.94
0.96
0.95
0.93
0.97
0.99
0.93
0.97
0.94
0.94
0.98
0.96
0.99
0.95
0.97
0.95
0.96
0.97
0.97
0.97
0.98
0.96
0.95
0.98
0.93
0.95
0.97
0.95
0.99
0.98
0.97
0.98
0.97
0.95
0.96
0.99
0.98
0.97
0.99
0.99
0.98
0.97
0.96
0.99
0.97
0.99
0.96
0.95
0.99
0.98
0.98
0.99
0.96
0.97
0.99
0.98
1
0.96
1
1
0.99
0.96
1
0.97
1
0.97
0.97
0.97
0.97
0.98
0.99
1
1
0.97
0.99
1
0.96
0.97
0.99
0.98
0.98
1
0.98
0.99
0.99
0.97
1
0.99
