# Supplementary material for: Skill Learning by Autonomous Robotic Playing Using Active Learning and Exploratory Behavior Composition
Source: Front Robot AI. 2020 Apr 3;7:42. doi: 10.3389/frobt.2020.00042 (PMC7806109; doi:10.3389/frobt.2020.00042)
Supplement: Supplementary file 1 [file Data_Sheet_1.ZIP › data/experiments/12_wb0.1_nc_pun50_envrew10/generic_envstat12_11/boredom0.1ca10.1ca20.95cb0.3cthr0.7nsthr0.5cm3statistics_6]

0.21
0.26
0.32
0.2
0.3
0.21
0.38
0.44
0.33
0.42
0.45
0.38
0.47
0.38
0.5
0.49
0.47
0.51
0.52
0.45
0.61
0.55
0.58
0.48
0.57
0.61
0.62
0.72
0.66
0.57
0.65
0.75
0.65
0.78
0.75
0.76
0.71
0.85
0.79
0.83
0.81
0.82
0.79
0.83
0.84
0.81
0.81
0.86
0.91
0.79
0.85
0.95
0.89
0.84
0.88
0.9
0.91
0.89
0.9
0.9
0.91
0.91
0.96
0.91
0.95
0.94
0.94
0.89
0.95
0.9
0.93
0.95
0.97
0.96
0.97
0.94
0.97
0.93
0.92
0.97
0.94
0.94
0.96
0.96
0.93
0.97
0.96
0.94
0.95
1
0.96
0.96
0.97
0.96
0.96
0.96
0.99
0.94
0.99
0.96
0.99
1
0.94
0.99
0.99
0.96
0.95
0.97
0.96
0.99
0.98
0.95
0.97
0.94
0.97
0.97
0.96
0.93
0.95
0.98
0.99
0.96
0.99
0.98
0.94
0.99
0.97
0.98
0.98
0.97
0.98
0.98
0.95
0.94
0.99
1
0.95
0.99
0.99
0.99
0.99
0.95
0.99
0.97
0.97
0.98
0.96
0.98
1
0.99
0.95
0.95
0.99
0.96
1
0.99
0.98
0.99
0.96
0.94
0.99
0.99
0.97
0.96
1
0.98
0.98
0.98
