# Supplementary material for: Skill Learning by Autonomous Robotic Playing Using Active Learning and Exploratory Behavior Composition
Source: Front Robot AI. 2020 Apr 3;7:42. doi: 10.3389/frobt.2020.00042 (PMC7806109; doi:10.3389/frobt.2020.00042)
Supplement: Supplementary file 1 [file Data_Sheet_1.ZIP › data/experiments/12_wb0.1_nc_pun50_envrew10/generic_envstat12_11/boredom0.1ca10.1ca20.95cb0.3cthr0.7nsthr0.5cm3statistics_6_var]

0.1659
0.1924
0.2176
0.16
0.21
0.1659
0.2356
0.2464
0.2211
0.2436
0.2475
0.2356
0.2491
0.2356
0.25
0.2499
0.2491
0.2499
0.2496
0.2475
0.2379
0.2475
0.2436
0.2496
0.2451
0.2379
0.2356
0.2016
0.2244
0.2451
0.2275
0.1875
0.2275
0.1716
0.1875
0.1824
0.2059
0.1275
0.1659
0.1411
0.1539
0.1476
0.1659
0.1411
0.1344
0.1539
0.1539
0.1204
0.0819
0.1659
0.1275
0.0475
0.0979
0.1344
0.1056
0.09
0.0819
0.0979
0.09
0.09
0.0819
0.0819
0.0384
0.0819
0.0475
0.0564
0.0564
0.0979
0.0475
0.09
0.0651
0.0475
0.0291
0.0384
0.0291
0.0564
0.0291
0.0651
0.0736
0.0291
0.0564
0.0564
0.0384
0.0384
0.0651
0.0291
0.0384
0.0564
0.0475
-6.66134e-16
0.0384
0.0384
0.0291
0.0384
0.0384
0.0384
0.0099
0.0564
0.0099
0.0384
0.0099
-6.66134e-16
0.0564
0.0099
0.0099
0.0384
0.0475
0.0291
0.0384
0.0099
0.0196
0.0475
0.0291
0.0564
0.0291
0.0291
0.0384
0.0651
0.0475
0.0196
0.0099
0.0384
0.0099
0.0196
0.0564
0.0099
0.0291
0.0196
0.0196
0.0291
0.0196
0.0196
0.0475
0.0564
0.0099
-6.66134e-16
0.0475
0.0099
0.0099
0.0099
0.0099
0.0475
0.0099
0.0291
0.0291
0.0196
0.0384
0.0196
-6.66134e-16
0.0099
0.0475
0.0475
0.0099
0.0384
-6.66134e-16
0.0099
0.0196
0.0099
0.0384
0.0564
0.0099
0.0099
0.0291
0.0384
-6.66134e-16
0.0196
0.0196
0.0196
