# Supplementary material for: Skill Learning by Autonomous Robotic Playing Using Active Learning and Exploratory Behavior Composition
Source: Front Robot AI. 2020 Apr 3;7:42. doi: 10.3389/frobt.2020.00042 (PMC7806109; doi:10.3389/frobt.2020.00042)
Supplement: Supplementary file 1 [file Data_Sheet_1.ZIP › data/experiments/12_wb0.1_nc_pun50_envrew10/generic_envstat12_12/boredom0.1ca10.1ca20.95cb0.3cthr0.7nsthr0.5cm3statistics_13]

0.24
0.28
0.25
0.33
0.2
0.25
0.28
0.35
0.29
0.29
0.3
0.3
0.33
0.28
0.28
0.31
0.32
0.3
0.3
0.43
0.29
0.36
0.35
0.29
0.34
0.34
0.43
0.45
0.45
0.4
0.48
0.39
0.36
0.38
0.46
0.51
0.47
0.45
0.43
0.52
0.45
0.49
0.41
0.44
0.54
0.52
0.54
0.58
0.51
0.47
0.48
0.51
0.55
0.58
0.65
0.6
0.55
0.6
0.62
0.59
0.61
0.61
0.67
0.68
0.64
0.68
0.64
0.67
0.73
0.74
0.74
0.74
0.66
0.78
0.67
0.79
0.73
0.68
0.73
0.81
0.8
0.83
0.81
0.82
0.79
0.83
0.81
0.82
0.88
0.89
0.84
0.89
0.87
0.87
0.84
0.82
0.88
0.86
0.91
0.88
0.86
0.88
0.87
0.88
0.89
0.9
0.89
0.96
0.9
0.96
0.94
0.91
0.89
0.9
0.88
0.93
0.96
0.89
0.95
0.9
0.91
0.94
0.92
0.93
0.92
0.94
0.96
0.94
0.87
0.92
0.94
0.9
0.97
0.97
0.98
0.97
0.96
0.93
0.9
0.96
0.91
0.94
0.94
0.91
0.95
0.94
0.96
0.93
0.92
0.89
0.97
0.96
0.95
0.96
0.92
0.97
0.93
0.95
0.96
0.92
0.94
0.95
0.97
0.94
0.93
0.99
0.94
0.97
0.96
0.99
0.96
0.96
0.95
0.98
0.96
0.93
0.94
0.94
0.93
0.94
0.94
0.92
0.98
0.97
0.96
0.96
0.93
0.92
0.96
0.98
0.95
0.97
0.96
0.97
0.94
0.99
0.97
0.99
0.95
0.96
0.98
0.95
0.98
0.98
0.97
0.95
0.96
0.97
0.96
0.96
0.96
0.96
0.96
0.98
0.97
0.97
0.94
0.97
1
0.97
0.98
0.97
0.98
0.96
0.97
0.95
0.98
0.99
1
0.99
0.98
0.95
0.99
0.98
0.96
0.98
0.98
0.97
0.96
0.99
0.99
0.94
0.96
0.98
0.96
0.96
0.98
0.98
0.95
0.99
0.93
0.97
0.97
0.95
0.95
0.99
0.98
0.96
1
0.99
0.96
0.96
0.97
0.99
0.95
0.97
0.97
1
0.96
0.98
0.98
1
0.96
0.96
0.96
0.98
0.98
0.94
0.97
0.97
0.99
0.99
0.97
0.99
0.99
0.98
0.96
