# Supplementary material for: Skill Learning by Autonomous Robotic Playing Using Active Learning and Exploratory Behavior Composition
Source: Front Robot AI. 2020 Apr 3;7:42. doi: 10.3389/frobt.2020.00042 (PMC7806109; doi:10.3389/frobt.2020.00042)
Supplement: Supplementary file 1 [file Data_Sheet_1.ZIP › data/experiments/12_wb0.1_nc_pun50_envrew10/generic_envstat12_12/boredom0.1ca10.1ca20.95cb0.3cthr0.7nsthr0.5cm3statistics_18]

0.27
0.27
0.23
0.23
0.23
0.26
0.27
0.3
0.3
0.31
0.23
0.24
0.25
0.34
0.3
0.25
0.26
0.23
0.27
0.31
0.34
0.23
0.24
0.21
0.37
0.29
0.31
0.36
0.33
0.32
0.34
0.36
0.32
0.29
0.25
0.35
0.35
0.36
0.3
0.37
0.33
0.37
0.34
0.33
0.27
0.37
0.43
0.4
0.34
0.42
0.38
0.45
0.39
0.43
0.47
0.39
0.33
0.5
0.46
0.52
0.42
0.35
0.5
0.64
0.46
0.52
0.45
0.53
0.44
0.49
0.48
0.52
0.48
0.48
0.51
0.45
0.55
0.64
0.54
0.53
0.6
0.56
0.66
0.64
0.62
0.57
0.61
0.56
0.61
0.66
0.57
0.66
0.65
0.65
0.69
0.7
0.64
0.75
0.72
0.66
0.76
0.72
0.73
0.69
0.79
0.74
0.8
0.76
0.76
0.7
0.77
0.78
0.83
0.8
0.81
0.76
0.79
0.8
0.8
0.78
0.84
0.83
0.82
0.84
0.83
0.82
0.87
0.82
0.8
0.84
0.85
0.84
0.82
0.82
0.85
0.9
0.89
0.93
0.81
0.87
0.93
0.92
0.78
0.88
0.87
0.86
0.87
0.87
0.94
0.87
0.92
0.95
0.91
0.95
0.87
0.83
0.89
0.9
0.94
0.89
0.92
0.97
0.9
0.86
0.93
0.91
0.92
0.96
0.93
0.91
0.97
0.93
0.97
0.97
0.91
0.96
0.96
0.92
0.92
0.91
0.93
0.9
0.94
0.89
0.92
0.92
0.94
0.93
0.95
0.92
0.91
0.9
0.92
0.93
0.99
0.94
0.97
0.96
0.97
0.93
0.94
0.96
0.93
0.91
0.95
0.95
0.95
0.94
0.93
0.91
0.96
0.91
0.94
0.94
0.94
0.92
0.97
0.93
0.95
0.98
0.97
0.97
0.97
0.96
0.95
0.92
0.96
0.99
0.94
0.98
0.96
0.95
0.98
0.94
0.94
0.93
0.99
0.93
0.96
1
0.97
0.98
0.97
0.95
0.93
0.96
0.96
0.97
0.9
0.97
0.92
0.97
0.97
0.94
0.97
0.93
0.97
0.94
0.95
0.98
0.97
0.91
0.95
0.96
0.98
0.92
0.99
0.97
0.95
0.97
0.98
0.96
0.97
0.97
0.95
0.94
0.96
0.93
0.94
0.98
0.96
0.97
0.95
0.98
0.98
0.98
0.98
0.95
0.96
0.98
0.99
0.98
0.93
1
0.99
0.96
0.95
0.95
0.96
0.95
0.97
0.99
0.98
0.96
0.98
0.99
0.96
0.96
0.97
0.98
0.99
0.96
0.96
0.97
0.98
0.99
1
0.95
0.93
0.99
0.96
0.96
0.99
0.99
0.95
0.98
0.99
0.99
0.98
0.95
0.94
0.96
0.95
0.99
0.96
0.99
0.95
0.96
0.97
0.98
0.94
0.97
0.97
0.97
0.98
0.97
0.98
0.94
0.97
0.95
0.99
0.98
0.98
0.98
0.99
0.97
0.99
0.98
0.95
0.98
0.97
0.97
0.95
1
0.96
0.96
0.98
0.99
1
0.96
0.96
0.98
