# Supplementary material for: Skill Learning by Autonomous Robotic Playing Using Active Learning and Exploratory Behavior Composition
Source: Front Robot AI. 2020 Apr 3;7:42. doi: 10.3389/frobt.2020.00042 (PMC7806109; doi:10.3389/frobt.2020.00042)
Supplement: Supplementary file 1 [file Data_Sheet_1.ZIP › data/experiments/12_wb0.1_nc_pun50_envrew10/generic_envstat12_12/boredom0.1ca10.1ca20.95cb0.3cthr0.7nsthr0.5cm3statistics_19]

0.21
0.2
0.24
0.25
0.28
0.24
0.28
0.32
0.29
0.32
0.33
0.26
0.25
0.31
0.28
0.28
0.31
0.24
0.23
0.27
0.18
0.29
0.25
0.35
0.29
0.29
0.28
0.4
0.3
0.26
0.33
0.34
0.39
0.36
0.37
0.41
0.38
0.39
0.36
0.37
0.42
0.39
0.35
0.34
0.39
0.37
0.43
0.33
0.41
0.33
0.41
0.47
0.47
0.53
0.42
0.42
0.5
0.47
0.42
0.46
0.57
0.44
0.52
0.49
0.44
0.46
0.55
0.49
0.54
0.48
0.55
0.57
0.58
0.49
0.6
0.52
0.56
0.57
0.51
0.53
0.58
0.6
0.64
0.59
0.66
0.57
0.67
0.58
0.63
0.63
0.58
0.63
0.62
0.69
0.59
0.71
0.67
0.68
0.68
0.7
0.74
0.7
0.65
0.7
0.72
0.77
0.67
0.66
0.75
0.66
0.71
0.67
0.68
0.81
0.79
0.74
0.76
0.73
0.75
0.79
0.79
0.77
0.75
0.74
0.83
0.77
0.83
0.8
0.76
0.77
0.81
0.84
0.75
0.86
0.81
0.8
0.83
0.81
0.83
0.74
0.81
0.77
0.84
0.84
0.82
0.84
0.85
0.88
0.89
0.85
0.83
0.84
0.81
0.93
0.92
0.93
0.82
0.88
0.91
0.89
0.87
0.9
0.94
0.91
0.94
0.85
0.92
0.89
0.91
0.91
0.91
0.89
0.89
0.9
0.89
0.88
0.92
0.91
0.93
0.89
0.97
0.93
0.93
0.88
0.92
0.95
0.89
0.92
0.87
0.94
0.97
0.94
0.96
0.91
0.94
0.93
0.91
0.93
0.93
0.92
0.94
0.93
0.94
0.91
0.9
0.94
0.94
0.95
0.88
0.97
0.9
0.94
0.92
0.94
0.98
0.95
0.93
0.88
0.92
0.94
0.96
0.96
0.92
0.96
0.95
0.95
0.98
0.95
0.92
0.9
0.95
0.9
0.95
0.92
0.92
0.95
0.95
0.98
0.98
0.94
0.93
0.97
0.92
0.95
0.95
0.95
0.93
0.95
0.96
0.94
0.97
0.97
0.94
0.96
0.94
0.99
0.95
0.94
0.98
0.97
0.97
0.9
1
0.96
0.94
0.94
0.97
0.94
0.96
0.97
0.92
0.95
0.95
0.94
0.96
0.97
0.97
0.98
0.97
0.95
0.98
0.96
0.98
0.93
0.97
0.96
0.96
0.93
0.96
0.96
0.92
0.97
0.99
0.99
0.99
0.92
0.95
0.96
0.99
0.95
0.96
0.97
0.98
0.94
0.95
0.99
0.98
0.94
0.96
0.98
0.96
0.97
0.93
0.97
0.98
0.97
0.99
0.99
0.96
0.96
0.96
0.96
0.98
0.94
0.99
0.97
0.99
0.97
0.97
0.98
0.97
0.96
0.94
0.96
0.98
0.95
0.97
0.97
0.92
0.98
0.96
0.98
0.99
0.98
0.97
0.98
0.98
0.97
0.98
0.99
0.98
0.97
0.98
0.97
0.97
0.97
0.97
0.96
0.98
0.95
0.97
0.98
0.99
0.98
0.98
0.97
0.98
0.94
0.97
0.96
0.96
0.99
0.94
0.98
0.98
0.96
0.99
0.98
0.98
0.97
1
0.97
0.98
0.95
0.96
0.99
1
0.99
0.99
