# Supplementary material for: Skill Learning by Autonomous Robotic Playing Using Active Learning and Exploratory Behavior Composition
Source: Front Robot AI. 2020 Apr 3;7:42. doi: 10.3389/frobt.2020.00042 (PMC7806109; doi:10.3389/frobt.2020.00042)
Supplement: Supplementary file 1 [file Data_Sheet_1.ZIP › data/experiments/12_wb0.1_nc_pun50_envrew10/generic_envstat12_12/boredom0.1ca10.1ca20.95cb0.3cthr0.7nsthr0.5cm3statistics_20]

0.25
0.23
0.24
0.2
0.26
0.3
0.31
0.23
0.28
0.36
0.3
0.27
0.27
0.25
0.31
0.28
0.29
0.21
0.33
0.25
0.33
0.22
0.26
0.25
0.26
0.34
0.33
0.28
0.28
0.35
0.28
0.36
0.35
0.24
0.36
0.29
0.35
0.19
0.31
0.37
0.39
0.44
0.39
0.43
0.42
0.44
0.33
0.36
0.39
0.42
0.43
0.41
0.45
0.37
0.41
0.52
0.4
0.42
0.47
0.41
0.54
0.47
0.44
0.42
0.46
0.47
0.51
0.4
0.52
0.57
0.52
0.53
0.53
0.54
0.6
0.54
0.58
0.48
0.6
0.63
0.58
0.59
0.61
0.57
0.59
0.62
0.67
0.6
0.56
0.6
0.63
0.59
0.55
0.7
0.68
0.74
0.72
0.69
0.68
0.74
0.63
0.69
0.69
0.68
0.71
0.67
0.72
0.71
0.72
0.74
0.71
0.68
0.75
0.76
0.77
0.82
0.77
0.73
0.77
0.74
0.69
0.8
0.8
0.77
0.86
0.82
0.79
0.8
0.81
0.81
0.79
0.81
0.82
0.76
0.8
0.81
0.81
0.81
0.87
0.84
0.81
0.87
0.82
0.81
0.85
0.85
0.9
0.88
0.86
0.88
0.84
0.85
0.87
0.86
0.93
0.82
0.9
0.93
0.92
0.86
0.94
0.92
0.82
0.9
0.88
0.88
0.89
0.92
0.93
0.94
0.95
0.86
0.86
0.84
0.91
0.84
0.86
0.9
0.91
0.93
0.95
0.87
0.9
0.88
0.96
0.91
0.92
0.89
0.93
0.88
0.9
0.91
0.93
0.92
0.93
0.94
0.92
0.93
0.94
0.96
0.91
0.94
0.93
0.96
0.89
0.92
0.96
0.95
0.93
0.93
0.91
0.95
0.92
0.94
0.97
0.99
0.98
0.91
0.97
0.96
0.99
0.94
0.93
0.95
0.96
0.92
0.94
0.95
0.88
0.95
0.97
0.93
0.92
0.96
0.92
0.92
0.93
0.96
0.96
0.95
0.97
0.92
0.95
0.93
0.95
0.93
0.92
0.95
0.94
0.93
0.93
0.93
0.97
0.93
0.92
0.95
0.94
0.98
0.96
0.97
0.99
0.99
0.96
0.97
0.97
0.97
0.9
0.91
0.97
0.97
0.96
0.97
0.95
0.96
0.96
0.98
0.94
0.94
0.97
0.98
0.93
0.93
0.98
0.93
0.99
0.96
0.93
0.97
0.96
0.97
0.97
0.94
0.97
0.96
0.98
0.94
0.98
0.99
0.95
0.97
0.97
0.96
0.99
0.96
0.96
0.94
0.94
0.96
0.95
0.97
0.97
0.96
0.97
0.95
0.96
0.97
0.94
1
0.97
0.92
0.95
0.93
0.93
0.94
0.99
0.95
0.97
0.97
0.97
0.99
0.97
0.93
0.96
0.98
0.97
0.94
0.98
0.98
0.97
0.98
1
0.97
0.96
0.97
0.96
0.96
0.95
0.94
0.98
0.97
0.96
0.96
0.98
0.97
0.96
0.99
0.95
0.98
0.95
0.98
0.97
0.96
0.99
0.96
0.98
0.98
0.95
0.93
0.99
0.98
0.97
0.97
0.98
0.96
0.95
0.99
0.99
0.97
0.96
1
0.99
0.98
0.98
0.96
1
0.96
0.96
0.96
0.96
0.98
0.97
0.99
0.98
0.99
0.99
0.98
1
0.98
0.98
0.99
0.98
0.98
0.98
0.98
0.99
0.99
