# Supplementary material for: Skill Learning by Autonomous Robotic Playing Using Active Learning and Exploratory Behavior Composition
Source: Front Robot AI. 2020 Apr 3;7:42. doi: 10.3389/frobt.2020.00042 (PMC7806109; doi:10.3389/frobt.2020.00042)
Supplement: Supplementary file 1 [file Data_Sheet_1.ZIP › data/experiments/12_wb0.1_nc_pun50_envrew10/generic_envstat12_12/boredom0.1ca10.1ca20.95cb0.3cthr0.7nsthr0.5cm3statistics_24]

0.39
0.26
0.18
0.4
0.22
0.26
0.22
0.24
0.29
0.26
0.17
0.24
0.29
0.3
0.17
0.22
0.29
0.28
0.28
0.29
0.26
0.29
0.35
0.28
0.29
0.26
0.25
0.22
0.33
0.24
0.27
0.31
0.29
0.3
0.27
0.28
0.27
0.34
0.31
0.27
0.29
0.35
0.32
0.3
0.29
0.3
0.26
0.36
0.32
0.47
0.4
0.28
0.34
0.33
0.31
0.41
0.4
0.33
0.45
0.32
0.4
0.4
0.4
0.44
0.42
0.44
0.31
0.34
0.39
0.46
0.45
0.47
0.52
0.4
0.44
0.46
0.49
0.45
0.44
0.37
0.49
0.39
0.5
0.49
0.48
0.42
0.45
0.5
0.64
0.51
0.52
0.45
0.61
0.57
0.59
0.55
0.46
0.57
0.57
0.52
0.53
0.56
0.47
0.62
0.61
0.57
0.65
0.52
0.57
0.57
0.62
0.67
0.63
0.57
0.68
0.67
0.64
0.61
0.62
0.64
0.61
0.71
0.68
0.63
0.62
0.68
0.68
0.74
0.66
0.74
0.65
0.75
0.71
0.72
0.75
0.7
0.72
0.68
0.8
0.73
0.77
0.74
0.72
0.68
0.78
0.74
0.71
0.85
0.84
0.76
0.76
0.73
0.81
0.82
0.76
0.74
0.77
0.79
0.76
0.81
0.82
0.82
0.78
0.8
0.81
0.84
0.85
0.81
0.83
0.78
0.84
0.8
0.75
0.86
0.82
0.87
0.83
0.83
0.86
0.89
0.88
0.87
0.79
0.87
0.84
0.92
0.87
0.8
0.85
0.82
0.89
0.88
0.96
0.83
0.91
0.91
0.91
0.87
0.92
0.89
0.86
0.85
0.89
0.93
0.86
0.9
0.89
0.93
0.93
0.91
0.88
0.87
0.96
0.88
0.88
0.93
0.92
0.94
0.85
0.92
0.9
0.92
0.94
0.95
0.94
0.91
0.92
0.91
0.91
0.96
0.95
0.94
0.94
0.88
0.95
0.91
0.95
0.92
0.91
0.93
0.94
0.92
0.95
0.91
0.96
0.95
0.94
0.92
0.91
0.95
0.92
0.94
0.93
0.93
0.93
0.98
0.94
0.97
0.9
0.92
0.99
0.97
0.93
0.93
0.92
0.92
0.93
0.93
0.92
0.96
0.98
0.97
0.94
0.95
0.91
0.97
0.95
0.93
0.99
0.98
0.96
0.97
0.97
0.94
0.96
0.93
0.93
0.91
0.95
0.97
0.95
0.94
0.92
0.97
0.94
0.97
0.94
0.92
0.93
0.95
0.98
0.96
0.94
0.98
0.95
0.96
0.97
0.96
0.98
0.95
0.94
0.98
0.99
0.96
0.97
0.98
0.97
0.95
0.94
0.98
0.94
0.95
0.95
0.96
0.95
0.95
0.95
0.95
0.94
0.96
0.98
0.98
0.97
0.95
0.94
0.95
0.94
0.96
0.95
0.97
0.95
0.95
0.96
0.96
0.94
0.93
0.98
0.97
0.97
0.97
0.94
0.98
0.99
0.93
0.92
0.99
0.99
0.98
0.97
0.95
1
0.95
0.98
0.97
0.96
0.98
0.98
0.96
0.95
0.98
0.96
0.99
0.93
0.97
0.99
0.98
0.96
0.99
0.99
0.97
0.97
0.96
0.98
0.96
0.98
0.93
0.94
0.98
0.97
0.97
0.94
0.96
0.97
0.96
0.98
0.98
0.94
0.95
0.95
0.97
0.97
0.94
0.99
0.94
0.99
1
0.94
1
0.98
0.93
0.99
0.95
0.96
0.95
0.98
0.97
0.98
0.99
0.98
0.99
0.96
0.94
1
0.95
0.97
0.97
0.95
0.98
0.97
0.99
1
0.99
0.99
1
0.97
0.96
0.97
0.98
0.99
0.95
0.95
0.98
0.98
0.98
0.95
0.96
0.98
0.99
0.97
0.98
0.97
0.97
0.98
0.99
0.98
0.98
0.99
0.96
0.98
1
1
0.98
0.96
0.96
0.98
0.99
0.99
0.98
0.98
0.98
0.95
0.98
0.97
0.98
